# Supplementary material for: De novo transcriptome sequencing and analysis of Coccinella septempunctata L. in non-diapause, diapause and diapause-terminated states to identify diapause-associated genes
Source: BMC Genomics. 2015 Dec 21;16:1086. doi: 10.1186/s12864-015-2309-3 (PMC4687109; doi:10.1186/s12864-015-2309-3)
Supplement: Additional file 1: — S1-Unigene expression. (XLSX 4.86 mb) [file 12864_2015_2309_MOESM1_ESM.xlsx]

## Sheet: Sheet1
Table S1-Unigne expression
Unigene ID	Unigene Length	NR ID:protein_description	UniProtID:protein_description
Contig63191	533	-	-
Contig39233	1200	-	-
Contig9608	714	gi|642930467|ref|XP_008196414.1|:gi|642930467|ref|XP_008196414.1| PREDICTED: exosome complex component RRP46 [Tribolium castaneum]	tr|N6TZV0|N6TZV0_DENPD:tr|N6TZV0|N6TZV0_DENPD SubName: Full=Uncharacterized protein {ECO:0000313|EMBL:ENN71792.1}; GN=YQE_11526 OS=Dendroctonus ponderosae
Contig35256	419	-	-
Contig27436	545	-	-
Contig65851	377	-	-
Contig53980	2239	gi|340377913|ref|XP_003387473.1|:gi|340377913|ref|XP_003387473.1| PREDICTED: probable inactive purple acid phosphatase 27-like [Amphimedon queenslandica]	tr|L8H162|L8H162_ACACA:tr|L8H162|L8H162_ACACA RecName: Full=Purple acid phosphatase {ECO:0000256|RuleBase:RU361203}; GN=ACA1_234000 OS=Acanthamoeba castellanii str. Neff.
Contig53173	356	gi|642922447|ref|XP_008193174.1|:gi|642922447|ref|XP_008193174.1| PREDICTED: titin-like [Tribolium castaneum]	tr|D6WK31|D6WK31_TRICA:tr|D6WK31|D6WK31_TRICA SubName: Full=Putative uncharacterized protein {ECO:0000313|EMBL:EFA03623.1}; GN=TcasGA2_TC013716 OS=Tribolium castaneum
Contig60499	2460	gi|498957661|ref|XP_004524188.1|:gi|498957661|ref|XP_004524188.1| PREDICTED: putative mitochondrial inner membrane protein-like [Ceratitis capitata]	tr|E9C5C4|E9C5C4_CAPO3:tr|E9C5C4|E9C5C4_CAPO3 SubName: Full=Uncharacterized protein {ECO:0000313|EMBL:EFW45186.2}; GN=CAOG_03192 OS=Capsaspora owczarzaki
Contig53471	362	-	-
Contig17376	579	-	-
Contig76748	413	gi|193610827|ref|XP_001949919.1|:gi|193610827|ref|XP_001949919.1| PREDICTED: E3 ubiquitin-protein ligase NEDD4 isoform X1 [Acyrthosiphon pisum]	tr|L8HCM5|L8HCM5_ACACA:tr|L8HCM5|L8HCM5_ACACA SubName: Full=Calponin domain containing protein {ECO:0000313|EMBL:ELR22950.1}; GN=ACA1_036420 OS=Acanthamoeba castellanii str. Neff.
Contig74131	442	-	-
Contig68747	1633	-	tr|F4Q6D4|F4Q6D4_DICFS:tr|F4Q6D4|F4Q6D4_DICFS RecName: Full=3-ketoacyl-CoA synthase {ECO:0000256|PIRNR:PIRNR036417}; GN=cutA OS=Dictyostelium fasciculatum
Contig36664	300	-	-
Contig16621	956	-	-
Contig38322	466	-	-
Contig82916	386	-	-
Contig39504	726	-	-
Contig54714	601	-	-
Contig16077	1194	-	-
Contig33706	408	-	-
Contig1389	2219	gi|642911051|ref|XP_008200619.1|:gi|642911051|ref|XP_008200619.1| PREDICTED: HEAT repeat-containing protein 5B isoform X1 [Tribolium castaneum]	tr|D6W798|D6W798_TRICA:tr|D6W798|D6W798_TRICA SubName: Full=Putative uncharacterized protein {ECO:0000313|EMBL:EFA11040.1}; GN=TcasGA2_TC004631 OS=Tribolium castaneum
Contig75132	977	-	-
Contig24917	308	-	-
Contig7549	1134	gi|642914370|ref|XP_008201650.1|:gi|642914370|ref|XP_008201650.1| PREDICTED: vesicular glutamate transporter 2.1-like [Tribolium castaneum]	tr|D6WA96|D6WA96_TRICA:tr|D6WA96|D6WA96_TRICA SubName: Full=Putative uncharacterized protein {ECO:0000313|EMBL:EEZ98037.1}; GN=TcasGA2_TC000439 OS=Tribolium castaneum
Contig48903	684	gi|240848565|ref|NP_001155701.1|:gi|240848565|ref|NP_001155701.1| uncharacterized protein LOC100166422 precursor [Acyrthosiphon pisum]	tr|C4WXG4|C4WXG4_ACYPI:tr|C4WXG4|C4WXG4_ACYPI SubName: Full=ACYPI007294 protein {ECO:0000313|EMBL:BAH72584.1}; GN=ACYPI007294 OS=Acyrthosiphon pisum
Contig28039	380	-	-
Contig78035	555	gi|391347369|ref|XP_003747936.1|:gi|391347369|ref|XP_003747936.1| PREDICTED: tripeptidyl-peptidase 2 [Metaseiulus occidentalis]	tr|L8HBM9|L8HBM9_ACACA:tr|L8HBM9|L8HBM9_ACACA SubName: Full=Peptidase, S8/S53 subfamily protein {ECO:0000313|EMBL:ELR22954.1}; GN=ACA1_036470 OS=Acanthamoeba castellanii str. Neff.
Contig74231	1509	gi|221090945|ref|XP_002159190.1|:gi|221090945|ref|XP_002159190.1| PREDICTED: mitochondrial import receptor subunit TOM40 homolog [Hydra vulgaris]	tr|B0F475|B0F475_9EUKA:tr|B0F475|B0F475_9EUKA SubName: Full=TOM40 {ECO:0000313|EMBL:ABW76113.1}; GN=unknown OS=Trimastix pyriformis.
Contig15415	1008	-	-
Contig77820	1164	-	-
Contig72533	807	-	-
Contig36046	769	-	-
Contig36856	459	-	-
Contig7610	490	gi|91090224|ref|XP_968385.1|:gi|91090224|ref|XP_968385.1| PREDICTED: protein EMRE homolog, mitochondrial [Tribolium castaneum]	tr|V5GDE8|V5GDE8_ANOGL:tr|V5GDE8|V5GDE8_ANOGL SubName: Full=Uncharacterized protein {ECO:0000313|EMBL:JAB62024.1}; GN=U466 OS=nobilis).
Contig82867	333	-	-
Contig15631	400	gi|91088473|ref|XP_969996.1|:gi|91088473|ref|XP_969996.1| PREDICTED: uncharacterized protein LOC658520 [Tribolium castaneum]	tr|N6T9H5|N6T9H5_DENPD:tr|N6T9H5|N6T9H5_DENPD SubName: Full=Uncharacterized protein {ECO:0000313|EMBL:ENN76909.1}; GN=YQE_06556 OS=Dendroctonus ponderosae
Contig73608	1640	gi|196016354|ref|XP_002118030.1|:gi|196016354|ref|XP_002118030.1| hypothetical protein TRIADDRAFT_62058 [Trichoplax adhaerens]	tr|B3SCQ3|B3SCQ3_TRIAD:tr|B3SCQ3|B3SCQ3_TRIAD SubName: Full=Putative uncharacterized protein {ECO:0000313|EMBL:EDV19513.1}; GN=TRIADDRAFT_62058 OS=Trichoplax adhaerens
Contig46190	481	-	-
Contig36396	415	gi|449685893|ref|XP_004211007.1|:gi|449685893|ref|XP_004211007.1| PREDICTED: uncharacterized protein LOC101236261 [Hydra vulgaris]	tr|J9M688|J9M688_ACYPI:tr|J9M688|J9M688_ACYPI SubName: Full=Uncharacterized protein {ECO:0000313|EnsemblMetazoa:ACYPI54225-PA}; GN=unknown OS=Acyrthosiphon pisum
Contig30240	1649	gi|641648172|ref|XP_008181226.1|:gi|641648172|ref|XP_008181226.1| PREDICTED: putative nuclease HARBI1 [Acyrthosiphon pisum]	tr|N6UT36|N6UT36_DENPD:tr|N6UT36|N6UT36_DENPD SubName: Full=Uncharacterized protein {ECO:0000313|EMBL:ENN81912.1}; GN=YQE_01706 OS=Dendroctonus ponderosae
First_Contig271	499	-	-
Contig11689	1313	gi|642931531|ref|XP_008196624.1|:gi|642931531|ref|XP_008196624.1| PREDICTED: 28 kDa heat- and acid-stable phosphoprotein-like [Tribolium castaneum]	tr|D6WVT1|D6WVT1_TRICA:tr|D6WVT1|D6WVT1_TRICA SubName: Full=Putative uncharacterized protein {ECO:0000313|EMBL:EFA08249.1}; GN=TcasGA2_TC005877 OS=Tribolium castaneum
Contig20056	380	-	-
Contig11354	639	gi|642937199|ref|XP_008198736.1|:gi|642937199|ref|XP_008198736.1| PREDICTED: phosphatidylinositol 4-phosphate 3-kinase C2 domain-containing subunit alpha [Tribolium castaneum]	tr|D6X474|D6X474_TRICA:tr|D6X474|D6X474_TRICA SubName: Full=Putative uncharacterized protein {ECO:0000313|EMBL:EEZ97307.1}; GN=TcasGA2_TC011116 OS=Tribolium castaneum
Contig18975	3266	gi|665802562|ref|XP_008549340.1|:gi|665802562|ref|XP_008549340.1| PREDICTED: uncharacterized protein LOC103572488 [Microplitis demolitor]	tr|E9J9Y8|E9J9Y8_SOLIN:tr|E9J9Y8|E9J9Y8_SOLIN SubName: Full=Putative uncharacterized protein {ECO:0000313|EMBL:EFZ10365.1}; GN=SINV_11683 OS=Solenopsis invicta
Contig14441	882	gi|642914660|ref|XP_974035.2|:gi|642914660|ref|XP_974035.2| PREDICTED: transmembrane protein 230 [Tribolium castaneum]	tr|D6WBE8|D6WBE8_TRICA:tr|D6WBE8|D6WBE8_TRICA SubName: Full=Putative uncharacterized protein {ECO:0000313|EMBL:EEZ98724.1}; GN=TcasGA2_TC001276 OS=Tribolium castaneum
Contig12747	2845	gi|642911642|ref|XP_008200683.1|:gi|642911642|ref|XP_008200683.1| PREDICTED: LOW QUALITY PROTEIN: neurofibromin [Tribolium castaneum]	tr|D6W7X8|D6W7X8_TRICA:tr|D6W7X8|D6W7X8_TRICA SubName: Full=Putative uncharacterized protein {ECO:0000313|EMBL:EFA11152.1}; GN=TcasGA2_TC004756 OS=Tribolium castaneum
Contig64589	596	gi|350424472|ref|XP_003493807.1|:gi|350424472|ref|XP_003493807.1| PREDICTED: 30S ribosomal protein S4-like [Bombus impatiens]	tr|M3SBY2|M3SBY2_ENTHI:tr|M3SBY2|M3SBY2_ENTHI SubName: Full=Ribosomal protein S4, putative {ECO:0000313|EMBL:EMH76654.1}; GN=EHI8A_117180 OS=Entamoeba histolytica HM-1:IMSS-B.
Contig66111	1932	gi|339259278|ref|XP_003368986.1|:gi|339259278|ref|XP_003368986.1| retrovirus-related Pol polyprotein from transposon TNT 1-94 [Trichinella spiralis]	tr|J9KJ72|J9KJ72_ACYPI:tr|J9KJ72|J9KJ72_ACYPI SubName: Full=Uncharacterized protein {ECO:0000313|EnsemblMetazoa:ACYPI24114-PA}; GN=LOC100570775 OS=Acyrthosiphon pisum
Contig65974	564	gi|193643525|ref|XP_001945885.1|:gi|193643525|ref|XP_001945885.1| PREDICTED: methionine aminopeptidase 2 [Acyrthosiphon pisum]	tr|J9JWV5|J9JWV5_ACYPI:tr|J9JWV5|J9JWV5_ACYPI RecName: Full=Methionine aminopeptidase 2 {ECO:0000256|HAMAP-Rule:MF_03175}; GN=LOC100163823 OS=Acyrthosiphon pisum
Contig36317	760	gi|383858453|ref|XP_003704716.1|:gi|383858453|ref|XP_003704716.1| PREDICTED: tubulin delta chain-like [Megachile rotundata]	tr|D6WIN9|D6WIN9_TRICA:tr|D6WIN9|D6WIN9_TRICA SubName: Full=Putative uncharacterized protein {ECO:0000313|EMBL:EFA00758.1}; GN=TcasGA2_TC003644 OS=Tribolium castaneum
Contig41860	350	-	-
Contig31773	1490	-	-
Contig14208	2978	-	-
Contig67308	1902	gi|390353477|ref|XP_001195153.2|:gi|390353477|ref|XP_001195153.2| PREDICTED: ankyrin repeat domain-containing protein 50-like [Strongylocentrotus purpuratus]	tr|W4XGF4|W4XGF4_STRPU:tr|W4XGF4|W4XGF4_STRPU SubName: Full=Uncharacterized protein {ECO:0000313|EnsemblMetazoa:SPU_002468-tr}; GN=Sp-Unc44L_25 OS=Strongylocentrotus purpuratus
Contig37182	851	gi|449670437|ref|XP_004207265.1|:gi|449670437|ref|XP_004207265.1| PREDICTED: RNA-directed DNA polymerase from mobile element jockey-like [Hydra vulgaris]	tr|D7ELC8|D7ELC8_TRICA:tr|D7ELC8|D7ELC8_TRICA SubName: Full=Putative uncharacterized protein {ECO:0000313|EMBL:EFA11995.1}; GN=TcasGA2_TC005145 OS=Tribolium castaneum
Contig74486	788	-	-
Contig79217	536	-	-
Contig9149	959	-	-
Contig82958	465	-	-
Contig19904	625	gi|642927078|ref|XP_008195127.1|:gi|642927078|ref|XP_008195127.1| PREDICTED: probable G-protein coupled receptor Mth-like 5 [Tribolium castaneum]	tr|D6WR19|D6WR19_TRICA:tr|D6WR19|D6WR19_TRICA SubName: Full=Putative uncharacterized protein {ECO:0000313|EMBL:EFA07483.1}; GN=TcasGA2_TC009370 OS=Tribolium castaneum
Contig47618	370	-	-
Contig21323	430	-	-
Contig10892	1163	-	-
Contig3932	984	-	-
Contig22296	375	-	-
Contig49886	431	-	-
Contig56786	521	-	-
Contig81663	781	gi|195438667|ref|XP_002067254.1|:gi|195438667|ref|XP_002067254.1| GK16322 [Drosophila willistoni]	tr|W7AIE4|W7AIE4_PLAVN:tr|W7AIE4|W7AIE4_PLAVN SubName: Full=Uncharacterized protein {ECO:0000313|EMBL:EUD73192.1}; GN=YYG_01227 OS=Plasmodium vinckei petteri.
Contig53135	796	-	-
Contig70142	719	-	-
Contig48898	607	-	-
Contig46317	833	gi|308504619|ref|XP_003114493.1|:gi|308504619|ref|XP_003114493.1| CRE-PYC-1 protein [Caenorhabditis remanei]	tr|S4BGZ0|S4BGZ0_CAPO3:tr|S4BGZ0|S4BGZ0_CAPO3 RecName: Full=Pyruvate carboxylase {ECO:0000256|PIRNR:PIRNR001594}; GN=CAOG_08680 OS=Capsaspora owczarzaki
Contig27344	376	-	-
Contig29176	415	-	-
Contig60820	341	-	-
Contig58978	1128	gi|524865881|ref|XP_005089766.1|:gi|524865881|ref|XP_005089766.1| PREDICTED: putative glucose-6-phosphate 1-epimerase-like [Aplysia californica]	tr|F4PXF3|F4PXF3_DICFS:tr|F4PXF3|F4PXF3_DICFS SubName: Full=Aldose 1-epimerase family protein {ECO:0000313|EMBL:EGG19463.1}; GN=DFA_00040 OS=Dictyostelium fasciculatum
Contig21146	436	gi|91084133|ref|XP_969849.1|:gi|91084133|ref|XP_969849.1| PREDICTED: multidrug resistance-associated protein 4-like [Tribolium castaneum]	tr|N6U0T2|N6U0T2_DENPD:tr|N6U0T2|N6U0T2_DENPD SubName: Full=Uncharacterized protein {ECO:0000313|EMBL:ENN75125.1}; GN=YQE_08305 OS=Dendroctonus ponderosae
Contig8477	998	gi|189242426|ref|XP_969950.2|:gi|189242426|ref|XP_969950.2| PREDICTED: ankyrin repeat domain-containing protein 12 isoform X3 [Tribolium castaneum]	tr|D7EJI0|D7EJI0_TRICA:tr|D7EJI0|D7EJI0_TRICA SubName: Full=Putative uncharacterized protein {ECO:0000313|EMBL:EFA12738.1}; GN=TcasGA2_TC002375 OS=Tribolium castaneum
Contig13626	643	gi|91076860|ref|XP_974922.1|:gi|91076860|ref|XP_974922.1| PREDICTED: zinc finger protein Noc [Tribolium castaneum]	tr|D6W8V3|D6W8V3_TRICA:tr|D6W8V3|D6W8V3_TRICA SubName: Full=No ocelli {ECO:0000313|EMBL:EEZ99225.1}; GN=noc OS=Tribolium castaneum
Contig70437	1077	-	tr|B7SSL7|B7SSL7_ELYCH:tr|B7SSL7|B7SSL7_ELYCH SubName: Full=Photosystem II extrinsic protein O {ECO:0000313|EMBL:ACF22980.1}; GN=IEFEVNRVDP SNGEIGGVFV SKQKGDTDMG OS=Elysia chlorotica
Contig44686	454	gi|642921423|ref|XP_008192860.1|:gi|642921423|ref|XP_008192860.1| PREDICTED: probable protein S-acyltransferase 23 [Tribolium castaneum]	tr|D2A258|D2A258_TRICA:tr|D2A258|D2A258_TRICA RecName: Full=Palmitoyltransferase {ECO:0000256|RuleBase:RU079119}; GN=GLEAN_08472 OS=Tribolium castaneum
Contig67997	2540	gi|449681405|ref|XP_002159252.2|:gi|449681405|ref|XP_002159252.2| PREDICTED: FACT complex subunit SSRP1-like [Hydra vulgaris]	tr|T2MDX3|T2MDX3_HYDVU:tr|T2MDX3|T2MDX3_HYDVU SubName: Full=FACT complex subunit SSRP1 {ECO:0000313|EMBL:CDG70314.1}; GN=SSRP1 OS=Hydra vulgaris
Contig9647	1692	gi|91076772|ref|XP_973777.1|:gi|91076772|ref|XP_973777.1| PREDICTED: torsin-1A [Tribolium castaneum]	tr|D6W8J5|D6W8J5_TRICA:tr|D6W8J5|D6W8J5_TRICA SubName: Full=Putative uncharacterized protein {ECO:0000313|EMBL:EEZ98367.1}; GN=TcasGA2_TC000824 OS=Tribolium castaneum
Contig20595	717	-	-
Contig30063	992	-	-
Contig11063	442	gi|194870097|ref|XP_001972586.1|:gi|194870097|ref|XP_001972586.1| GG13801 [Drosophila erecta]	tr|W4VSE6|W4VSE6_PHACE:tr|W4VSE6|W4VSE6_PHACE SubName: Full=Putative sugar transporter {ECO:0000313|EMBL:JAB84612.1}; GN=unknown OS=Phaedon cochleariae
Contig75556	777	-	-
Contig48450	363	-	-
Contig73765	516	gi|665809344|ref|XP_008553037.1|:gi|665809344|ref|XP_008553037.1| PREDICTED: bolA-like protein DDB_G0274169 [Microplitis demolitor]	tr|D2V6J9|D2V6J9_NAEGR:tr|D2V6J9|D2V6J9_NAEGR SubName: Full=Predicted protein {ECO:0000313|EMBL:EFC47590.1}; GN=NAEGRDRAFT_78792 OS=Naegleria gruberi
Contig68355	1528	gi|242005975|ref|XP_002423835.1|:gi|242005975|ref|XP_002423835.1| jumonji/arid domain-containing protein, putative [Pediculus humanus corporis]	tr|L8GRI2|L8GRI2_ACACA:tr|L8GRI2|L8GRI2_ACACA SubName: Full=ARID/BRIGHT DNA binding domain containing protein {ECO:0000313|EMBL:ELR15253.1}; GN=ACA1_219790 OS=Acanthamoeba castellanii str. Neff.
Contig9082	588	-	-
Contig19480	416	gi|642911640|ref|XP_008200682.1|:gi|642911640|ref|XP_008200682.1| PREDICTED: protein RRNAD1 [Tribolium castaneum]	tr|D6W7X6|D6W7X6_TRICA:tr|D6W7X6|D6W7X6_TRICA SubName: Full=Putative uncharacterized protein {ECO:0000313|EMBL:EFA11151.1}; GN=TcasGA2_TC004755 OS=Tribolium castaneum
Contig82015	370	gi|195998790|ref|XP_002109263.1|:gi|195998790|ref|XP_002109263.1| hypothetical protein TRIADDRAFT_12575, partial [Trichoplax adhaerens]	tr|B3RNC5|B3RNC5_TRIAD:tr|B3RNC5|B3RNC5_TRIAD SubName: Full=Putative uncharacterized protein {ECO:0000313|EMBL:EDV27429.1}; GN=TRIADDRAFT_12575 OS=Trichoplax adhaerens
Contig77069	1457	-	-
Contig9494	1254	gi|91090670|ref|XP_974410.1|:gi|91090670|ref|XP_974410.1| PREDICTED: putative ribosomal RNA methyltransferase NOP2 [Tribolium castaneum]	tr|D6WZ57|D6WZ57_TRICA:tr|D6WZ57|D6WZ57_TRICA SubName: Full=Putative uncharacterized protein {ECO:0000313|EMBL:EFA09757.1}; GN=TcasGA2_TC011896 OS=Tribolium castaneum
Contig55387	1679	gi|170040554|ref|XP_001848060.1|:gi|170040554|ref|XP_001848060.1| UDP-sugar transporter UST74c [Culex quinquefasciatus]	tr|E4WUZ3|E4WUZ3_OIKDI:tr|E4WUZ3|E4WUZ3_OIKDI SubName: Full=Whole genome shotgun assembly, reference scaffold set, scaffold scaffold_3 {ECO:0000313|EMBL:CBY21675.1}; GN=GSOID_T00009449001 OS=Oikopleura dioica
Contig50439	384	-	-
Contig20382	451	gi|642931175|ref|XP_008196470.1|:gi|642931175|ref|XP_008196470.1| PREDICTED: uncharacterized protein LOC100141985 [Tribolium castaneum]	tr|V5GMY5|V5GMY5_ANOGL:tr|V5GMY5|V5GMY5_ANOGL SubName: Full=Oxysterol-binding protein {ECO:0000313|EMBL:JAB62922.1}; GN=YB35 OS=nobilis).
Contig79572	441	-	-
Contig67745	701	gi|340387308|ref|XP_003392149.1|:gi|340387308|ref|XP_003392149.1| PREDICTED: interleukin-1 receptor-associated kinase 4-like, partial [Amphimedon queenslandica]	tr|A0A085N206|A0A085N206_9BILA:tr|A0A085N206|A0A085N206_9BILA SubName: Full=Uncharacterized protein {ECO:0000313|EMBL:KFD63502.1}; GN=M514_24311 OS=Trichuris suis
Contig64507	668	gi|641669738|ref|XP_008184926.1|:gi|641669738|ref|XP_008184926.1| PREDICTED: chromodomain-helicase-DNA-binding protein Mi-2 homolog isoform X4 [Acyrthosiphon pisum]	tr|X1XTS3|X1XTS3_ACYPI:tr|X1XTS3|X1XTS3_ACYPI SubName: Full=Uncharacterized protein {ECO:0000313|EnsemblMetazoa:ACYPI56610-PA}; GN=LOC100159885 OS=Acyrthosiphon pisum
Contig46630	335	-	-
Contig6438	924	gi|642922640|ref|XP_008193258.1|:gi|642922640|ref|XP_008193258.1| PREDICTED: probable RNA polymerase II nuclear localization protein SLC7A6OS isoform X2 [Tribolium castaneum]	tr|D6WKC1|D6WKC1_TRICA:tr|D6WKC1|D6WKC1_TRICA SubName: Full=Putative uncharacterized protein {ECO:0000313|EMBL:EFA03974.1}; GN=TcasGA2_TC014121 OS=Tribolium castaneum
Contig69649	2000	gi|156362009|ref|XP_001625575.1|:gi|156362009|ref|XP_001625575.1| predicted protein [Nematostella vectensis]	tr|L8HDT1|L8HDT1_ACACA:tr|L8HDT1|L8HDT1_ACACA RecName: Full=Serine hydroxymethyltransferase {ECO:0000256|RuleBase:RU000585}; GN=ACA1_142370 OS=Acanthamoeba castellanii str. Neff.
Contig77591	540	-	-
Contig61311	1372	-	-
Contig73602	601	gi|665801712|ref|XP_008548881.1|:gi|665801712|ref|XP_008548881.1| PREDICTED: succinate dehydrogenase [ubiquinone] iron-sulfur subunit, mitochondrial-like [Microplitis demolitor]	tr|F2UF27|F2UF27_SALR5:tr|F2UF27|F2UF27_SALR5 RecName: Full=Succinate dehydrogenase [ubiquinone] iron-sulfur subunit, mitochondrial {ECO:0000256|RuleBase:RU361237}; GN=PTSG_06881 OS=Salpingoeca rosetta
Contig13450	349	-	-
Contig83622	525	-	-
Contig73462	456	gi|156392249|ref|XP_001635961.1|:gi|156392249|ref|XP_001635961.1| predicted protein [Nematostella vectensis]	sp|A7RX34|THOC7_NEMVE:sp|A7RX34|THOC7_NEMVE RecName: Full=THO complex subunit 7 homolog; GN=thoc7; OS=Nematostella vectensis
Contig81867	624	gi|195424892|ref|XP_002060952.1|:gi|195424892|ref|XP_002060952.1| GK23580 [Drosophila willistoni]	tr|B4MIJ9|B4MIJ9_DROWI:tr|B4MIJ9|B4MIJ9_DROWI SubName: Full=GK23580 {ECO:0000313|EMBL:EDW71938.1}; GN=Dwil\GK23580 OS=Drosophila willistoni
Contig42161	1741	gi|390331969|ref|XP_003723392.1|:gi|390331969|ref|XP_003723392.1| PREDICTED: AP-3 complex subunit beta-2 [Strongylocentrotus purpuratus]	tr|V5HFS8|V5HFS8_IXORI:tr|V5HFS8|V5HFS8_IXORI SubName: Full=Protein transporter {ECO:0000313|EMBL:JAB74067.1}; GN=unknown OS=Ixodes ricinus
Contig68029	311	-	-
Contig49107	317	-	-
Contig6141	565	gi|642913066|ref|XP_008201375.1|:gi|642913066|ref|XP_008201375.1| PREDICTED: histidine triad nucleotide-binding protein 1-like [Tribolium castaneum]	tr|U4UUL9|U4UUL9_DENPD:tr|U4UUL9|U4UUL9_DENPD SubName: Full=Uncharacterized protein {ECO:0000313|EMBL:ERL93881.1}; GN=D910_11167 OS=Dendroctonus ponderosae
Contig49691	494	gi|645002356|ref|XP_008209935.1|:gi|645002356|ref|XP_008209935.1| PREDICTED: uncharacterized protein LOC103316678 [Nasonia vitripennis]	tr|A2F0N3|A2F0N3_TRIVA:tr|A2F0N3|A2F0N3_TRIVA SubName: Full=Ankyrin repeat protein, putative {ECO:0000313|EMBL:EAY01548.1}; GN=TVAG_217860 OS=Trichomonas vaginalis.
Contig82538	323	-	-
Contig82290	363	gi|242026089|ref|XP_002433266.1|:gi|242026089|ref|XP_002433266.1| conserved hypothetical protein, partial [Pediculus humanus corporis]	tr|E0W4H2|E0W4H2_PEDHC:tr|E0W4H2|E0W4H2_PEDHC SubName: Full=Putative uncharacterized protein {ECO:0000313|EMBL:EEB20528.1}; GN=Phum_PHUM619770 OS=Pediculus humanus subsp. corporis
Contig50859	1519	gi|391332472|ref|XP_003740658.1|:gi|391332472|ref|XP_003740658.1| PREDICTED: aspartate--tRNA ligase, cytoplasmic-like [Metaseiulus occidentalis]	tr|A0A085M7H7|A0A085M7H7_9BILA:tr|A0A085M7H7|A0A085M7H7_9BILA SubName: Full=Uncharacterized protein {ECO:0000313|EMBL:KFD53173.1}; GN=M513_05883 OS=Trichuris suis
Contig81822	818	-	-
Contig63178	707	gi|156388847|ref|XP_001634704.1|:gi|156388847|ref|XP_001634704.1| predicted protein [Nematostella vectensis]	tr|A0A068XCM5|A0A068XCM5_HYMMI:tr|A0A068XCM5|A0A068XCM5_HYMMI SubName: Full=Transmembrane protein 184A {ECO:0000313|EMBL:CDS29846.1}; GN=HmN_000253600 OS=Hymenolepis microstoma
Contig44642	346	gi|380021378|ref|XP_003694544.1|:gi|380021378|ref|XP_003694544.1| PREDICTED: uncharacterized protein LOC100872060 [Apis florea]	tr|U4U0R5|U4U0R5_DENPD:tr|U4U0R5|U4U0R5_DENPD SubName: Full=Uncharacterized protein {ECO:0000313|EMBL:ERL87449.1}; GN=D910_04841 OS=Dendroctonus ponderosae
Contig37068	408	-	-
Contig970	575	-	-
Contig31472	500	-	-
Contig20335	656	gi|328707450|ref|XP_003243399.1|:gi|328707450|ref|XP_003243399.1| PREDICTED: uncharacterized protein LOC100572797 [Acyrthosiphon pisum]	tr|J9KNV2|J9KNV2_ACYPI:tr|J9KNV2|J9KNV2_ACYPI SubName: Full=Uncharacterized protein {ECO:0000313|EnsemblMetazoa:ACYPI26612-PA}; GN=LOC100573600 OS=Acyrthosiphon pisum
Contig1471	1088	gi|289629282|ref|NP_001166224.1|:gi|289629282|ref|NP_001166224.1| ferritin precursor [Nasonia vitripennis]	tr|R4UJT6|R4UJT6_COPFO:tr|R4UJT6|R4UJT6_COPFO RecName: Full=Ferritin {ECO:0000256|RuleBase:RU361145}; GN=unknown OS=Coptotermes formosanus
Contig73798	1168	gi|157167580|ref|XP_001655052.1|:gi|157167580|ref|XP_001655052.1| l-asparaginase [Aedes aegypti]	tr|L8HF54|L8HF54_ACACA:tr|L8HF54|L8HF54_ACACA SubName: Full=Asparaginase {ECO:0000313|EMBL:ELR23041.1}; GN=ACA1_360570 OS=Acanthamoeba castellanii str. Neff.
Contig49565	383	-	-
Contig38644	383	-	-
Contig59993	1412	gi|115620353|ref|XP_783722.2|:gi|115620353|ref|XP_783722.2| PREDICTED: dimethylaniline monooxygenase [N-oxide-forming] 5-like [Strongylocentrotus purpuratus]	tr|X6NH80|X6NH80_RETFI:tr|X6NH80|X6NH80_RETFI SubName: Full=Uncharacterized protein {ECO:0000313|EMBL:ETO25253.1}; GN=RFI_11884 OS=Reticulomyxa filosa.
Contig79157	763	gi|524866776|ref|XP_005090205.1|:gi|524866776|ref|XP_005090205.1| PREDICTED: tRNA pseudouridine synthase A, mitochondrial-like [Aplysia californica]	tr|D3BCX2|D3BCX2_POLPA:tr|D3BCX2|D3BCX2_POLPA SubName: Full=Uncharacterized protein {ECO:0000313|EMBL:EFA80764.1}; GN=PPL_06350 OS=Polysphondylium pallidum
Contig38920	737	gi|291223728|ref|XP_002731860.1|:gi|291223728|ref|XP_002731860.1| PREDICTED: uncharacterized protein LOC100372863, partial [Saccoglossus kowalevskii]	tr|T1IH88|T1IH88_STRMM:tr|T1IH88|T1IH88_STRMM SubName: Full=Uncharacterized protein {ECO:0000313|EnsemblMetazoa:SMAR000198-PA}; GN=unknown OS=Strigamia maritima
Contig58679	3341	gi|498995586|ref|XP_004533145.1|:gi|498995586|ref|XP_004533145.1| PREDICTED: low affinity potassium transport system protein kup-like [Ceratitis capitata]	tr|L8GS66|L8GS66_ACACA:tr|L8GS66|L8GS66_ACACA SubName: Full=Potassium transporter subfamily protein {ECO:0000313|EMBL:ELR14971.1}; GN=ACA1_210230 OS=Acanthamoeba castellanii str. Neff.
Contig38228	651	gi|642919143|ref|XP_008191755.1|:gi|642919143|ref|XP_008191755.1| PREDICTED: dynein heavy chain 1, axonemal-like [Tribolium castaneum]	tr|D2A3H9|D2A3H9_TRICA:tr|D2A3H9|D2A3H9_TRICA SubName: Full=Putative uncharacterized protein GLEAN_07517 {ECO:0000313|EMBL:EFA01907.1}; GN=GLEAN_07517 OS=Tribolium castaneum
Contig25852	603	-	-
Contig63286	504	gi|340719409|ref|XP_003398146.1|:gi|340719409|ref|XP_003398146.1| PREDICTED: methylcrotonoyl-CoA carboxylase subunit alpha, mitochondrial-like [Bombus terrestris]	tr|B1X573|B1X573_PAUCH:tr|B1X573|B1X573_PAUCH SubName: Full=Acetyl-CoA carboxylase {ECO:0000313|EMBL:ACB43092.1}; GN=accC OS=Paulinella chromatophora.
Contig49489	323	gi|240849653|ref|NP_001155664.1|:gi|240849653|ref|NP_001155664.1| proteasome subunit alpha type 6-like [Acyrthosiphon pisum]	tr|C4WS26|C4WS26_ACYPI:tr|C4WS26|C4WS26_ACYPI RecName: Full=Proteasome subunit alpha type {ECO:0000256|RuleBase:RU000551}; GN=ACYPI006441 OS=Acyrthosiphon pisum
Contig59595	345	-	-
Contig50918	538	-	-
Contig77653	786	-	-
Contig6486	1164	-	-
Contig20954	481	gi|662194607|ref|XP_008470258.1|:gi|662194607|ref|XP_008470258.1| PREDICTED: uncharacterized protein LOC103507554 [Diaphorina citri]	tr|D7GY63|D7GY63_TRICA:tr|D7GY63|D7GY63_TRICA SubName: Full=Putative uncharacterized protein {ECO:0000313|EMBL:EFA13287.1}; GN=TcasGA2_TC005286 OS=Tribolium castaneum
Contig14202	1075	-	-
Contig72870	1093	gi|221110595|ref|XP_002160653.1|:gi|221110595|ref|XP_002160653.1| PREDICTED: E3 ubiquitin-protein ligase Praja-1-like, partial [Hydra vulgaris]	tr|I7LZX4|I7LZX4_TETTS:tr|I7LZX4|I7LZX4_TETTS SubName: Full=Zinc finger, C3HC4 type (RING finger) protein {ECO:0000313|EMBL:EAR85086.3}; GN=TTHERM_00530440 OS=Tetrahymena thermophila
Contig50184	572	-	tr|H9JF18|H9JF18_BOMMO:tr|H9JF18|H9JF18_BOMMO SubName: Full=Uncharacterized protein {ECO:0000313|EnsemblMetazoa:BGIBMGA008115-TA}; GN=unknown OS=Bombyx mori
Contig23413	352	-	-
Contig65683	811	gi|641665219|ref|XP_008183295.1|:gi|641665219|ref|XP_008183295.1| PREDICTED: nuclear hormone receptor FTZ-F1-like isoform X2 [Acyrthosiphon pisum]	tr|J9JTQ0|J9JTQ0_ACYPI:tr|J9JTQ0|J9JTQ0_ACYPI SubName: Full=Uncharacterized protein {ECO:0000313|EnsemblMetazoa:ACYPI003708-PA}; GN=LOC100165144 OS=Acyrthosiphon pisum
Contig8707	605	gi|642922559|ref|XP_008193226.1|:gi|642922559|ref|XP_008193226.1| PREDICTED: testicular acid phosphatase homolog [Tribolium castaneum]	tr|K1QGK1|K1QGK1_CRAGI:tr|K1QGK1|K1QGK1_CRAGI SubName: Full=Fibrillin-2 {ECO:0000313|EMBL:EKC35972.1}; GN=CGI_10027530 OS=Crassostrea gigas
Contig83574	502	-	-
Contig32959	442	-	-
Contig40693	371	-	-
Contig1208	4141	gi|91092760|ref|XP_973551.1|:gi|91092760|ref|XP_973551.1| PREDICTED: protein BCL9 homolog [Tribolium castaneum]	tr|D6W7S1|D6W7S1_TRICA:tr|D6W7S1|D6W7S1_TRICA SubName: Full=Putative uncharacterized protein {ECO:0000313|EMBL:EFA11241.1}; GN=TcasGA2_TC010773 OS=Tribolium castaneum
Contig62955	428	gi|156376896|ref|XP_001630594.1|:gi|156376896|ref|XP_001630594.1| predicted protein [Nematostella vectensis]	tr|E9CIV2|E9CIV2_CAPO3:tr|E9CIV2|E9CIV2_CAPO3 SubName: Full=Uncharacterized protein {ECO:0000313|EMBL:EFW42910.1}; GN=CAOG_08042 OS=Capsaspora owczarzaki
Contig47713	2362	-	-
Contig77580	573	-	-
Contig40075	446	-	-
Contig59677	934	-	-
Contig34911	422	-	-
Contig72430	1006	gi|676450494|ref|XP_009052396.1|:gi|676450494|ref|XP_009052396.1| hypothetical protein LOTGIDRAFT_214431 [Lottia gigantea]	-
Contig66331	331	-	-
Contig36593	375	-	-
Contig46678	451	-	-
Contig866	935	gi|642924233|ref|XP_008194209.1|:gi|642924233|ref|XP_008194209.1| PREDICTED: probable WRKY transcription factor protein 1 [Tribolium castaneum]	tr|D6WNY5|D6WNY5_TRICA:tr|D6WNY5|D6WNY5_TRICA SubName: Full=Putative uncharacterized protein {ECO:0000313|EMBL:EFA04404.1}; GN=TcasGA2_TC014703 OS=Tribolium castaneum
Contig83327	430	gi|524915699|ref|XP_005112641.1|:gi|524915699|ref|XP_005112641.1| PREDICTED: cytochrome P450 3A8-like isoform X2 [Aplysia californica]	tr|F2UPY5|F2UPY5_SALR5:tr|F2UPY5|F2UPY5_SALR5 SubName: Full=Putative uncharacterized protein {ECO:0000313|EMBL:EGD79815.1}; GN=PTSG_13097 OS=Salpingoeca rosetta
Contig4961	3134	gi|642934775|ref|XP_008197803.1|:gi|642934775|ref|XP_008197803.1| PREDICTED: helicase domino [Tribolium castaneum]	tr|Q17L58|Q17L58_AEDAE:tr|Q17L58|Q17L58_AEDAE SubName: Full=AAEL001440-PA {ECO:0000313|EMBL:EAT47437.1}; GN=AAEL001440 OS=Aedes aegypti
Contig76477	420	-	-
Contig46256	464	gi|512885779|ref|XP_004921653.1|:gi|512885779|ref|XP_004921653.1| PREDICTED: uncharacterized protein LOC101747061 [Bombyx mori]	tr|N6U5P0|N6U5P0_DENPD:tr|N6U5P0|N6U5P0_DENPD SubName: Full=Uncharacterized protein {ECO:0000313|EMBL:ENN73902.1}; GN=YQE_09501 OS=Dendroctonus ponderosae
Contig38798	441	-	-
Contig7670	473	-	-
Contig28764	1088	gi|383860692|ref|XP_003705823.1|:gi|383860692|ref|XP_003705823.1| PREDICTED: thioredoxin-2-like [Megachile rotundata]	tr|G3MJG4|G3MJG4_9ACAR:tr|G3MJG4|G3MJG4_9ACAR SubName: Full=Putative uncharacterized protein {ECO:0000313|EMBL:AEO33632.1}; GN=unknown OS=Amblyomma maculatum
Contig67037	408	gi|328719721|ref|XP_001942838.2|:gi|328719721|ref|XP_001942838.2| PREDICTED: MATH and LRR domain-containing protein PFE0570w-like isoform X1 [Acyrthosiphon pisum]	tr|J9K214|J9K214_ACYPI:tr|J9K214|J9K214_ACYPI SubName: Full=Uncharacterized protein {ECO:0000313|EnsemblMetazoa:ACYPI006804-PA}; GN=LOC100168770 OS=Acyrthosiphon pisum
Contig27162	361	-	-
Contig69102	994	-	-
Contig67236	2691	-	-
Contig48470	594	-	-
Contig47091	451	-	-
Contig25120	495	gi|91094599|ref|XP_966675.1|:gi|91094599|ref|XP_966675.1| PREDICTED: polycomb group protein Psc-like isoform X1 [Tribolium castaneum]	tr|D7EJT9|D7EJT9_TRICA:tr|D7EJT9|D7EJT9_TRICA SubName: Full=Putative uncharacterized protein {ECO:0000313|EMBL:EFA12864.1}; GN=TcasGA2_TC004246 OS=Tribolium castaneum
Contig12205	304	gi|642927067|ref|XP_008195123.1|:gi|642927067|ref|XP_008195123.1| PREDICTED: protein RIC1 homolog [Tribolium castaneum]	tr|V5GWP9|V5GWP9_ANOGL:tr|V5GWP9|V5GWP9_ANOGL SubName: Full=Uncharacterized protein {ECO:0000313|EMBL:JAB66142.1}; GN=RIC1 OS=nobilis).
Contig74202	899	-	-
Contig9804	496	-	-
Contig26476	414	-	-
Contig20339	3035	gi|642921556|ref|XP_008192422.1|:gi|642921556|ref|XP_008192422.1| PREDICTED: cubilin [Tribolium castaneum]	tr|E0VD28|E0VD28_PEDHC:tr|E0VD28|E0VD28_PEDHC SubName: Full=Cubilin, putative {ECO:0000313|EMBL:EEB11284.1}; GN=Phum_PHUM104920 OS=Pediculus humanus subsp. corporis
Contig76322	641	gi|524887727|ref|XP_005100447.1|:gi|524887727|ref|XP_005100447.1| PREDICTED: ribonuclease Z, chloroplastic-like [Aplysia californica]	tr|R7U0I4|R7U0I4_CAPTE:tr|R7U0I4|R7U0I4_CAPTE SubName: Full=Uncharacterized protein {ECO:0000313|EMBL:ELT99514.1, ECO:0000313|EnsemblMetazoa:CapteP108450}; GN=CAPTEDRAFT_108450 OS=Capitella teleta
Contig33042	869	gi|641657393|ref|XP_008180329.1|:gi|641657393|ref|XP_008180329.1| PREDICTED: uncharacterized protein LOC100573861 [Acyrthosiphon pisum]	tr|D7ELA6|D7ELA6_TRICA:tr|D7ELA6|D7ELA6_TRICA SubName: Full=Putative uncharacterized protein {ECO:0000313|EMBL:EFA11959.1}; GN=TcasGA2_TC005046 OS=Tribolium castaneum
Contig62276	480	gi|498991856|ref|XP_004532207.1|:gi|498991856|ref|XP_004532207.1| PREDICTED: alpha-ketoglutarate-dependent dioxygenase AlkB-like [Ceratitis capitata]	tr|L8GVL8|L8GVL8_ACACA:tr|L8GVL8|L8GVL8_ACACA SubName: Full=Oxidoreductase, 2OGFe(II) oxygenase family protein {ECO:0000313|EMBL:ELR16623.1}; GN=ACA1_088680 OS=Acanthamoeba castellanii str. Neff.
Contig43102	793	-	tr|D2VNQ7|D2VNQ7_NAEGR:tr|D2VNQ7|D2VNQ7_NAEGR SubName: Full=Cytochrome p450 {ECO:0000313|EMBL:EFC41452.1}; GN=NAEGRDRAFT_58772 OS=Naegleria gruberi
Contig56175	594	-	-
Contig35872	1403	gi|642933564|ref|XP_008197473.1|:gi|642933564|ref|XP_008197473.1| PREDICTED: serine-enriched protein isoform X6 [Tribolium castaneum]	tr|A0A034WVR5|A0A034WVR5_BACDO:tr|A0A034WVR5|A0A034WVR5_BACDO SubName: Full=Serine-enriched protein {ECO:0000313|EMBL:JAC57883.1}; GN=GPRS OS=Bactrocera dorsalis
Contig4365	1436	gi|642926801|ref|XP_969339.3|:gi|642926801|ref|XP_969339.3| PREDICTED: histone-lysine N-methyltransferase SETD1B [Tribolium castaneum]	tr|D2A453|D2A453_TRICA:tr|D2A453|D2A453_TRICA SubName: Full=Putative uncharacterized protein GLEAN_15826 {ECO:0000313|EMBL:EFA05618.1}; GN=GLEAN_15826 OS=Tribolium castaneum
Contig81530	639	gi|662189645|ref|XP_008467559.1|:gi|662189645|ref|XP_008467559.1| PREDICTED: RNA-binding protein 34-like, partial [Diaphorina citri]	tr|J9HZI2|J9HZI2_9SPIT:tr|J9HZI2|J9HZI2_9SPIT SubName: Full=Uncharacterized protein {ECO:0000313|EMBL:EJY70479.1}; GN=OXYTRI_08772 OS=Oxytricha trifallax.
Contig73848	3166	gi|684378316|ref|XP_009165979.1|:gi|684378316|ref|XP_009165979.1| hypothetical protein T265_13198, partial [Opisthorchis viverrini]	tr|L8HFF8|L8HFF8_ACACA:tr|L8HFF8|L8HFF8_ACACA SubName: Full=Sec23/Sec24 trunk domain containing protein {ECO:0000313|EMBL:ELR23982.1}; GN=ACA1_143620 OS=Acanthamoeba castellanii str. Neff.
Contig59200	628	gi|156363406|ref|XP_001626035.1|:gi|156363406|ref|XP_001626035.1| predicted protein [Nematostella vectensis]	tr|M1XYB7|M1XYB7_9METZ:tr|M1XYB7|M1XYB7_9METZ SubName: Full=60S ribosomal protein L35 {ECO:0000313|EMBL:CCQ18603.1}; GN=rpl35 OS=Sycon ciliatum.
Contig10783	302	-	-
Contig62375	316	-	-
Contig1457	600	gi|642930862|ref|XP_008196116.1|:gi|642930862|ref|XP_008196116.1| PREDICTED: histone-lysine N-methyltransferase eggless-like [Tribolium castaneum]	tr|U4U7K2|U4U7K2_DENPD:tr|U4U7K2|U4U7K2_DENPD SubName: Full=Uncharacterized protein {ECO:0000313|EMBL:ERL89859.1}; GN=D910_07218 OS=Dendroctonus ponderosae
Contig4835	1702	gi|642934990|ref|XP_008199898.1|:gi|642934990|ref|XP_008199898.1| PREDICTED: E3 ubiquitin-protein ligase rififylin [Tribolium castaneum]	tr|D6X2I4|D6X2I4_TRICA:tr|D6X2I4|D6X2I4_TRICA SubName: Full=Putative uncharacterized protein {ECO:0000313|EMBL:EFA09446.1}; GN=TcasGA2_TC010661 OS=Tribolium castaneum
Contig53544	1584	gi|91084031|ref|XP_966556.1|:gi|91084031|ref|XP_966556.1| PREDICTED: WD repeat-containing protein 82 [Tribolium castaneum]	tr|Q54XN8|Q54XN8_DICDI:tr|Q54XN8|Q54XN8_DICDI SubName: Full=Uncharacterized protein {ECO:0000313|EMBL:EAL68074.1}; GN=DDB0218126 OS=Dictyostelium discoideum
Contig80872	763	-	-
Contig59181	1132	gi|498979084|ref|XP_004529016.1|:gi|498979084|ref|XP_004529016.1| PREDICTED: serine acetyltransferase-like [Ceratitis capitata]	tr|A0A088AT03|A0A088AT03_APIME:tr|A0A088AT03|A0A088AT03_APIME SubName: Full=Uncharacterized protein {ECO:0000313|EnsemblMetazoa:GB54824-PA}; GN=LOC727325 OS=Apis mellifera
Contig5323	505	-	-
Contig54124	555	-	-
Contig31760	1632	gi|641667664|ref|XP_008184171.1|:gi|641667664|ref|XP_008184171.1| PREDICTED: RNA-directed DNA polymerase from mobile element jockey-like [Acyrthosiphon pisum]	tr|G3E4N4|G3E4N4_PECGO:tr|G3E4N4|G3E4N4_PECGO SubName: Full=Putative uncharacterized protein {ECO:0000313|EMBL:AEM44817.1}; GN=unknown OS=Pectinophora gossypiella
Contig3357	1627	-	-
Contig76726	400	-	-
Contig73371	699	gi|676465634|ref|XP_009057307.1|:gi|676465634|ref|XP_009057307.1| hypothetical protein LOTGIDRAFT_121667, partial [Lottia gigantea]	tr|T1IQM1|T1IQM1_STRMM:tr|T1IQM1|T1IQM1_STRMM SubName: Full=Uncharacterized protein {ECO:0000313|EnsemblMetazoa:SMAR003342-PA}; GN=unknown OS=Strigamia maritima
Contig930	1079	gi|512934347|ref|XP_004933012.1|:gi|512934347|ref|XP_004933012.1| PREDICTED: succinate dehydrogenase [ubiquinone] iron-sulfur subunit, mitochondrial-like [Bombyx mori]	tr|T1RTD7|T1RTD7_RETFL:tr|T1RTD7|T1RTD7_RETFL RecName: Full=Succinate dehydrogenase [ubiquinone] iron-sulfur subunit, mitochondrial {ECO:0000256|RuleBase:RU361237}; GN=unknown OS=Reticulitermes flavipes
Contig63738	472	-	-
Contig74573	403	-	-
Contig59306	508	gi|641656335|ref|XP_008179924.1|:gi|641656335|ref|XP_008179924.1| PREDICTED: longitudinals lacking protein-like isoform X1 [Acyrthosiphon pisum]	tr|Q5UEN0|Q5UEN0_TOXCI:tr|Q5UEN0|Q5UEN0_TOXCI SubName: Full=CG5738-like protein {ECO:0000313|EMBL:AAV31419.1}; GN=unknown OS=Toxoptera citricida
Contig28070	382	-	-
Contig71406	1629	-	-
Contig22669	533	-	-
Contig17751	441	gi|642926286|ref|XP_008194862.1|:gi|642926286|ref|XP_008194862.1| PREDICTED: tyrosine-protein kinase transmembrane receptor Ror-like [Tribolium castaneum]	tr|V5GKV1|V5GKV1_ANOGL:tr|V5GKV1|V5GKV1_ANOGL SubName: Full=Tyrosine-protein kinase transmembrane receptor Ror {ECO:0000313|EMBL:JAB64724.1}; GN=ROR1 OS=nobilis).
Contig35953	595	-	-
Contig50936	409	gi|641660714|ref|XP_008181589.1|:gi|641660714|ref|XP_008181589.1| PREDICTED: uncharacterized protein LOC103308974 [Acyrthosiphon pisum]	tr|A0A023EYX7|A0A023EYX7_TRIIF:tr|A0A023EYX7|A0A023EYX7_TRIIF SubName: Full=Putative rna-directed dna polymerase from transposon bs {ECO:0000313|EMBL:JAC14418.1}; GN=unknown OS=Triatoma infestans
Contig5663	854	gi|91094301|ref|XP_971831.1|:gi|91094301|ref|XP_971831.1| PREDICTED: uncharacterized protein LOC660513 [Tribolium castaneum]	tr|D6W6K9|D6W6K9_TRICA:tr|D6W6K9|D6W6K9_TRICA SubName: Full=Putative uncharacterized protein {ECO:0000313|EMBL:EFA10830.1}; GN=TcasGA2_TC001606 OS=Tribolium castaneum
Contig6659	2907	gi|642935947|ref|XP_008198242.1|:gi|642935947|ref|XP_008198242.1| PREDICTED: pollen-specific leucine-rich repeat extensin-like protein 1 [Tribolium castaneum]	tr|V5I9B7|V5I9B7_ANOGL:tr|V5I9B7|V5I9B7_ANOGL SubName: Full=Uncharacterized protein {ECO:0000313|EMBL:JAB65251.1}; GN=unknown OS=nobilis).
Contig58537	3387	-	tr|L8H8C0|L8H8C0_ACACA:tr|L8H8C0|L8H8C0_ACACA SubName: Full=Uncharacterized protein {ECO:0000313|EMBL:ELR21482.1}; GN=ACA1_184280 OS=Acanthamoeba castellanii str. Neff.
Contig8162	2696	gi|642937100|ref|XP_008198691.1|:gi|642937100|ref|XP_008198691.1| PREDICTED: uncharacterized protein LOC659764 [Tribolium castaneum]	tr|V5GUU9|V5GUU9_ANOGL:tr|V5GUU9|V5GUU9_ANOGL SubName: Full=Putative serine/threonine-protein kinase {ECO:0000313|EMBL:JAB65432.1}; GN=HASP OS=nobilis).
Contig5881	2526	gi|642913069|ref|XP_008201376.1|:gi|642913069|ref|XP_008201376.1| PREDICTED: mitogen-activated protein kinase kinase kinase 4 [Tribolium castaneum]	tr|D6W8P9|D6W8P9_TRICA:tr|D6W8P9|D6W8P9_TRICA SubName: Full=Putative uncharacterized protein {ECO:0000313|EMBL:EEZ98383.1}; GN=TcasGA2_TC000847 OS=Tribolium castaneum
Contig1646	1387	gi|91087113|ref|XP_975150.1|:gi|91087113|ref|XP_975150.1| PREDICTED: ras-related protein Rab-1A [Tribolium castaneum]	tr|D6WQP8|D6WQP8_TRICA:tr|D6WQP8|D6WQP8_TRICA SubName: Full=Putative uncharacterized protein {ECO:0000313|EMBL:EFA06998.1}; GN=TcasGA2_TC009965 OS=Tribolium castaneum
Contig48398	840	-	-
Contig64670	499	gi|240848613|ref|NP_001155370.1|:gi|240848613|ref|NP_001155370.1| Vap-33-1 CG5014-PA-like [Acyrthosiphon pisum]	tr|C4WUX9|C4WUX9_ACYPI:tr|C4WUX9|C4WUX9_ACYPI SubName: Full=ACYPI000185 protein {ECO:0000313|EMBL:BAH71699.1}; GN=ACYPI000185 OS=Acyrthosiphon pisum
Contig26444	308	-	-
Contig36683	447	-	-
Contig19874	437	gi|641664323|ref|XP_008182971.1|:gi|641664323|ref|XP_008182971.1| PREDICTED: uncharacterized protein LOC103309411 [Acyrthosiphon pisum]	tr|U5ETF0|U5ETF0_9DIPT:tr|U5ETF0|U5ETF0_9DIPT SubName: Full=Putative reverse transcriptase {ECO:0000313|EMBL:JAB55469.1}; GN=unknown OS=Corethrella appendiculata.
Contig17503	1173	-	-
Contig17192	1428	gi|642921412|ref|XP_008192854.1|:gi|642921412|ref|XP_008192854.1| PREDICTED: out at first protein [Tribolium castaneum]	tr|V5I9S3|V5I9S3_ANOGL:tr|V5I9S3|V5I9S3_ANOGL SubName: Full=Out at first protein {ECO:0000313|EMBL:JAB66031.1}; GN=OAF OS=nobilis).
Contig61684	422	-	-
Contig33004	685	-	-
First_Contig409	1014	-	-
Contig64295	888	gi|641651626|ref|XP_008190203.1|:gi|641651626|ref|XP_008190203.1| PREDICTED: tubulin beta chain-like [Acyrthosiphon pisum]	tr|J9JLD5|J9JLD5_ACYPI:tr|J9JLD5|J9JLD5_ACYPI SubName: Full=Uncharacterized protein {ECO:0000313|EnsemblMetazoa:ACYPI001007-PA}; GN=LOC100164097 OS=Acyrthosiphon pisum
Contig22219	413	-	-
Contig18121	1966	gi|642911843|ref|XP_008200769.1|:gi|642911843|ref|XP_008200769.1| PREDICTED: peroxidase [Tribolium castaneum]	tr|D6W863|D6W863_TRICA:tr|D6W863|D6W863_TRICA SubName: Full=Putative uncharacterized protein {ECO:0000313|EMBL:EFA11560.1}; GN=TcasGA2_TC004579 OS=Tribolium castaneum
Contig12888	343	gi|91087867|ref|XP_969419.1|:gi|91087867|ref|XP_969419.1| PREDICTED: histone deacetylase 3 [Tribolium castaneum]	tr|J3JTY3|J3JTY3_DENPD:tr|J3JTY3|J3JTY3_DENPD RecName: Full=Histone deacetylase {ECO:0000256|PIRNR:PIRNR037913}; GN=D910_12719 OS=Dendroctonus ponderosae
Contig21737	857	-	-
Contig15393	4162	gi|642937405|ref|XP_008198822.1|:gi|642937405|ref|XP_008198822.1| PREDICTED: dynamin isoform X1 [Tribolium castaneum]	tr|D6X4J4|D6X4J4_TRICA:tr|D6X4J4|D6X4J4_TRICA SubName: Full=Putative uncharacterized protein {ECO:0000313|EMBL:EEZ97258.1}; GN=TcasGA2_TC011058 OS=Tribolium castaneum
Contig39882	483	-	-
Contig23739	2248	gi|641649094|ref|XP_008184752.1|:gi|641649094|ref|XP_008184752.1| PREDICTED: zinc finger BED domain-containing protein 1-like [Acyrthosiphon pisum]	tr|J9LS52|J9LS52_ACYPI:tr|J9LS52|J9LS52_ACYPI SubName: Full=Uncharacterized protein {ECO:0000313|EnsemblMetazoa:ACYPI46761-PA}; GN=TTNLKEHLKR KHPTLIAIPV OS=Acyrthosiphon pisum
Contig78413	491	-	-
Contig63981	361	gi|391339548|ref|XP_003744110.1|:gi|391339548|ref|XP_003744110.1| PREDICTED: elongation factor 2-like [Metaseiulus occidentalis]	tr|F4QDW9|F4QDW9_DICFS:tr|F4QDW9|F4QDW9_DICFS SubName: Full=Elongation factor 2 {ECO:0000313|EMBL:EGG13916.1}; GN=efbA OS=Dictyostelium fasciculatum
Contig33857	522	-	-
Contig25575	344	-	-
Contig29489	423	gi|642919214|ref|XP_008191783.1|:gi|642919214|ref|XP_008191783.1| PREDICTED: uncharacterized protein LOC657327 isoform X3 [Tribolium castaneum]	tr|D2A2I4|D2A2I4_TRICA:tr|D2A2I4|D2A2I4_TRICA SubName: Full=Putative uncharacterized protein GLEAN_07861 {ECO:0000313|EMBL:EFA02868.1}; GN=GLEAN_07861 OS=Tribolium castaneum
Contig54538	464	-	-
Contig8914	514	gi|642924602|ref|XP_008194360.1|:gi|642924602|ref|XP_008194360.1| PREDICTED: rho-associated protein kinase 1 [Tribolium castaneum]	tr|D6WNY9|D6WNY9_TRICA:tr|D6WNY9|D6WNY9_TRICA SubName: Full=Putative uncharacterized protein {ECO:0000313|EMBL:EFA04406.1}; GN=TcasGA2_TC014705 OS=Tribolium castaneum
Contig52958	2498	-	-
First_Contig123	1715	gi|189238859|ref|XP_972488.2|:gi|189238859|ref|XP_972488.2| PREDICTED: regulator of gene activity isoform X1 [Tribolium castaneum]	tr|D6WSE4|D6WSE4_TRICA:tr|D6WSE4|D6WSE4_TRICA SubName: Full=Putative uncharacterized protein {ECO:0000313|EMBL:EFA06380.1}; GN=TcasGA2_TC009258 OS=Tribolium castaneum
Contig289	2510	gi|189235165|ref|XP_968097.2|:gi|189235165|ref|XP_968097.2| PREDICTED: RNA polymerase-associated protein Rtf1 [Tribolium castaneum]	tr|D6WFR8|D6WFR8_TRICA:tr|D6WFR8|D6WFR8_TRICA SubName: Full=Putative uncharacterized protein {ECO:0000313|EMBL:EEZ99586.1}; GN=TcasGA2_TC001573 OS=Tribolium castaneum
Contig47500	302	-	-
Contig4165	1832	gi|642936222|ref|XP_008198354.1|:gi|642936222|ref|XP_008198354.1| PREDICTED: glutamyl aminopeptidase-like [Tribolium castaneum]	tr|D6X0C5|D6X0C5_TRICA:tr|D6X0C5|D6X0C5_TRICA SubName: Full=Aminopeptidase-like protein {ECO:0000313|EMBL:EFA10690.1}; GN=TcasGA2_TC011714 OS=Tribolium castaneum
Contig4676	803	gi|189236258|ref|XP_974397.2|:gi|189236258|ref|XP_974397.2| PREDICTED: bifunctional lysine-specific demethylase and histidyl-hydroxylase NO66 [Tribolium castaneum]	tr|D2A374|D2A374_TRICA:tr|D2A374|D2A374_TRICA SubName: Full=Putative uncharacterized protein GLEAN_07936 {ECO:0000313|EMBL:EFA02272.1}; GN=GLEAN_07936 OS=Tribolium castaneum
Contig52632	349	-	-
Contig27712	370	gi|642917856|ref|XP_008191315.1|:gi|642917856|ref|XP_008191315.1| PREDICTED: uncharacterized protein LOC100141538 [Tribolium castaneum]	tr|D6WFW2|D6WFW2_TRICA:tr|D6WFW2|D6WFW2_TRICA SubName: Full=Putative uncharacterized protein {ECO:0000313|EMBL:EFA00944.1}; GN=TcasGA2_TC003851 OS=Tribolium castaneum
Contig15257	1676	gi|91082195|ref|XP_971684.1|:gi|91082195|ref|XP_971684.1| PREDICTED: nipped-B-like protein B [Tribolium castaneum]	tr|N6TNH3|N6TNH3_DENPD:tr|N6TNH3|N6TNH3_DENPD SubName: Full=Uncharacterized protein {ECO:0000313|EMBL:ENN79538.1}; GN=YQE_04001 OS=Dendroctonus ponderosae
Contig17022	511	gi|642922242|ref|XP_008193074.1|:gi|642922242|ref|XP_008193074.1| PREDICTED: sodium/potassium-transporting ATPase subunit beta-2 isoform X2 [Tribolium castaneum]	-
Contig15887	846	gi|642916682|ref|XP_008192144.1|:gi|642916682|ref|XP_008192144.1| PREDICTED: protein tramtrack, alpha isoform isoform X2 [Tribolium castaneum]	tr|D6WIA9|D6WIA9_TRICA:tr|D6WIA9|D6WIA9_TRICA SubName: Full=Putative uncharacterized protein {ECO:0000313|EMBL:EFA00736.1}; GN=TcasGA2_TC003617 OS=Tribolium castaneum
Contig2553	601	gi|91082537|ref|XP_973694.1|:gi|91082537|ref|XP_973694.1| PREDICTED: organic cation transporter protein [Tribolium castaneum]	tr|V5IAH1|V5IAH1_ANOGL:tr|V5IAH1|V5IAH1_ANOGL SubName: Full=Organic cation transporter protein {ECO:0000313|EMBL:JAB67271.1}; GN=ORCT OS=nobilis).
Contig74459	554	-	-
Contig68932	1299	gi|242013543|ref|XP_002427464.1|:gi|242013543|ref|XP_002427464.1| conserved hypothetical protein [Pediculus humanus corporis]	tr|F4Q8K2|F4Q8K2_DICFS:tr|F4Q8K2|F4Q8K2_DICFS SubName: Full=Transmembrane protein {ECO:0000313|EMBL:EGG16102.1}; GN=tmem120 OS=Dictyostelium fasciculatum
Contig24797	420	-	-
Contig80349	383	-	-
Contig55191	685	-	-
Contig79712	412	-	-
Contig81909	436	-	-
Contig52798	1283	-	-
Contig21331	1239	gi|645041575|ref|XP_008217549.1|:gi|645041575|ref|XP_008217549.1| PREDICTED: UPF0329 protein ECU05_1680/ECU11_0050-like [Nasonia vitripennis]	tr|A0A026WVQ8|A0A026WVQ8_CERBI:tr|A0A026WVQ8|A0A026WVQ8_CERBI SubName: Full=Uncharacterized protein {ECO:0000313|EMBL:EZA59751.1}; GN=X777_16232 OS=Cerapachys biroi
Contig17669	428	-	-
Contig81808	382	-	-
Contig81291	364	-	-
Contig24362	604	-	-
Contig55601	434	-	-
Contig70745	876	-	-
Contig62452	1020	-	-
First_Contig83	891	-	-
Contig43131	329	-	-
Contig52886	1054	gi|241828030|ref|XP_002416664.1|:gi|241828030|ref|XP_002416664.1| E3 ubiquitin ligase, putative [Ixodes scapularis]	tr|L8H677|L8H677_ACACA:tr|L8H677|L8H677_ACACA SubName: Full=Zinc finger domain containing protein {ECO:0000313|EMBL:ELR20732.1}; GN=ACA1_054780 OS=Acanthamoeba castellanii str. Neff.
Contig19582	1530	gi|642931720|ref|XP_008196701.1|:gi|642931720|ref|XP_008196701.1| PREDICTED: axin isoform X2 [Tribolium castaneum]	tr|D6WW21|D6WW21_TRICA:tr|D6WW21|D6WW21_TRICA SubName: Full=Axin {ECO:0000313|EMBL:EFA09228.1}; GN=Axn OS=Tribolium castaneum
Contig34386	1035	-	-
Contig9994	318	gi|642928704|ref|XP_008199746.1|:gi|642928704|ref|XP_008199746.1| PREDICTED: microtubule-actin cross-linking factor 1 isoform X9 [Tribolium castaneum]	tr|D6WPG8|D6WPG8_TRICA:tr|D6WPG8|D6WPG8_TRICA SubName: Full=Putative uncharacterized protein {ECO:0000313|EMBL:EFA06228.1}; GN=TcasGA2_TC009077 OS=Tribolium castaneum
Contig78736	462	-	-
Contig20491	412	-	-
Contig17092	423	-	-
Contig60295	457	gi|193599058|ref|XP_001945303.1|:gi|193599058|ref|XP_001945303.1| PREDICTED: ADP-ribosylation factor 6 [Acyrthosiphon pisum]	tr|J9JW76|J9JW76_ACYPI:tr|J9JW76|J9JW76_ACYPI SubName: Full=Uncharacterized protein {ECO:0000313|EnsemblMetazoa:ACYPI004634-PA}; GN=LOC100165141 OS=Acyrthosiphon pisum
Contig6240	556	gi|189237589|ref|XP_975112.2|:gi|189237589|ref|XP_975112.2| PREDICTED: myosin-VIIa [Tribolium castaneum]	tr|D6WM41|D6WM41_TRICA:tr|D6WM41|D6WM41_TRICA SubName: Full=Putative uncharacterized protein {ECO:0000313|EMBL:EFA03361.1}; GN=TcasGA2_TC013346 OS=Tribolium castaneum
Contig59660	506	gi|585664008|ref|XP_006811935.1|:gi|585664008|ref|XP_006811935.1| PREDICTED: kelch-like protein 5-like [Saccoglossus kowalevskii]	tr|A0A067R155|A0A067R155_ZOONE:tr|A0A067R155|A0A067R155_ZOONE SubName: Full=Kelch-like protein 10 {ECO:0000313|EMBL:KDR12552.1}; GN=L798_13707 OS=Zootermopsis nevadensis
Contig19601	576	gi|524875490|ref|XP_005094472.1|:gi|524875490|ref|XP_005094472.1| PREDICTED: methionine synthase reductase-like isoform X2 [Aplysia californica]	tr|S4PF77|S4PF77_9NEOP:tr|S4PF77|S4PF77_9NEOP SubName: Full=Methionine synthase reductase {ECO:0000313|EMBL:JAA88388.1}; GN=unknown OS=Pararge aegeria
Contig12608	747	-	tr|D6WE97|D6WE97_TRICA:tr|D6WE97|D6WE97_TRICA SubName: Full=Putative uncharacterized protein {ECO:0000313|EMBL:EEZ99903.1}; GN=TcasGA2_TC002687 OS=Tribolium castaneum
Contig48034	8301	gi|156386536|ref|XP_001633968.1|:gi|156386536|ref|XP_001633968.1| predicted protein, partial [Nematostella vectensis]	tr|K1RH67|K1RH67_CRAGI:tr|K1RH67|K1RH67_CRAGI SubName: Full=Uncharacterized protein {ECO:0000313|EMBL:EKC40825.1}; GN=CGI_10026508 OS=Crassostrea gigas
Contig53417	767	gi|195117940|ref|XP_002003503.1|:gi|195117940|ref|XP_002003503.1| GI22214 [Drosophila mojavensis]	tr|S9VJH7|S9VJH7_9TRYP:tr|S9VJH7|S9VJH7_9TRYP SubName: Full=Uncharacterized protein {ECO:0000313|EMBL:EPY40989.1}; GN=AGDE_02936 OS=Angomonas deanei.
Contig81321	578	-	-
Contig81247	321	-	-
Contig56400	2143	gi|158300077|ref|XP_320074.4|:gi|158300077|ref|XP_320074.4| AGAP009279-PA [Anopheles gambiae str. PEST]	tr|A2FWR2|A2FWR2_TRIVA:tr|A2FWR2|A2FWR2_TRIVA SubName: Full=Putative uncharacterized protein {ECO:0000313|EMBL:EAX90655.1}; GN=TVAG_141990 OS=Trichomonas vaginalis.
Contig48148	438	-	-
Contig4739	497	gi|156550785|ref|XP_001606906.1|:gi|156550785|ref|XP_001606906.1| PREDICTED: stress-associated endoplasmic reticulum protein 2 [Nasonia vitripennis]	tr|N6TWI7|N6TWI7_DENPD:tr|N6TWI7|N6TWI7_DENPD SubName: Full=Uncharacterized protein {ECO:0000313|EMBL:ENN73625.1}; GN=D910_04766 OS=Dendroctonus ponderosae
Contig76072	529	-	-
Contig22356	477	-	-
Contig14236	506	-	-
Contig34892	311	-	-
Contig8973	2253	gi|189241658|ref|XP_001810601.1|:gi|189241658|ref|XP_001810601.1| PREDICTED: titin-like [Tribolium castaneum]	tr|D6X4F4|D6X4F4_TRICA:tr|D6X4F4|D6X4F4_TRICA SubName: Full=Putative uncharacterized protein {ECO:0000313|EMBL:EEZ97549.1}; GN=TcasGA2_TC011399 OS=Tribolium castaneum
Contig39686	486	-	-
Contig60786	467	-	tr|I7MM32|I7MM32_TETTS:tr|I7MM32|I7MM32_TETTS SubName: Full=Uncharacterized protein {ECO:0000313|EMBL:EAS03873.1}; GN=TTHERM_00455120 OS=Tetrahymena thermophila
Contig2997	1303	gi|642937521|ref|XP_008199080.1|:gi|642937521|ref|XP_008199080.1| PREDICTED: heterogeneous nuclear ribonucleoprotein 27C isoform X4 [Tribolium castaneum]	tr|V5I8Y3|V5I8Y3_ANOGL:tr|V5I8Y3|V5I8Y3_ANOGL SubName: Full=Heterogeneous nuclear ribonucleoprotein 27C {ECO:0000313|EMBL:JAB64581.1}; GN=RB27C OS=nobilis).
Contig54712	454	-	-
Contig38830	584	gi|665784360|ref|XP_008559652.1|:gi|665784360|ref|XP_008559652.1| PREDICTED: zinc finger MYM-type protein 1-like [Microplitis demolitor]	tr|X1XM94|X1XM94_ACYPI:tr|X1XM94|X1XM94_ACYPI SubName: Full=Uncharacterized protein {ECO:0000313|EnsemblMetazoa:ACYPI087129-PA}; GN=LTLKAKTSPE DYCESIECHE DLLIEGNEAN OS=Acyrthosiphon pisum
Contig34277	790	-	-
Contig68620	1847	-	-
Contig10939	318	-	-
Contig6474	3161	gi|642915962|ref|XP_008190828.1|:gi|642915962|ref|XP_008190828.1| PREDICTED: frizzled-2 [Tribolium castaneum]	tr|D6WG76|D6WG76_TRICA:tr|D6WG76|D6WG76_TRICA SubName: Full=Frizzled 2 {ECO:0000313|EMBL:EFA01325.1}; GN=Fz2 OS=Tribolium castaneum
Contig77148	508	-	-
Contig58154	413	-	-
Contig56065	469	-	-
Contig3131	4725	gi|642912949|ref|XP_008201320.1|:gi|642912949|ref|XP_008201320.1| PREDICTED: uncharacterized protein LOC103315151 isoform X1 [Tribolium castaneum]	tr|D6WD76|D6WD76_TRICA:tr|D6WD76|D6WD76_TRICA SubName: Full=Putative uncharacterized protein {ECO:0000313|EMBL:EEZ98350.1}; GN=TcasGA2_TC000805 OS=Tribolium castaneum
Contig81642	404	-	-
Contig80949	390	-	-
Contig48183	644	gi|195588176|ref|XP_002083834.1|:gi|195588176|ref|XP_002083834.1| GD13145 [Drosophila simulans]	tr|N6TE67|N6TE67_DENPD:tr|N6TE67|N6TE67_DENPD SubName: Full=Uncharacterized protein {ECO:0000313|EMBL:ENN78644.1}; GN=YQE_04817 OS=Dendroctonus ponderosae
Contig61780	424	-	-
Contig33779	829	-	-
Contig18141	599	-	-
Contig64146	316	gi|512897540|ref|XP_004924178.1|:gi|512897540|ref|XP_004924178.1| PREDICTED: ribosomal RNA-processing protein 7 homolog A-like [Bombyx mori]	tr|D6WGD6|D6WGD6_TRICA:tr|D6WGD6|D6WGD6_TRICA SubName: Full=Putative uncharacterized protein {ECO:0000313|EMBL:EFA01121.1}; GN=TcasGA2_TC010334 OS=Tribolium castaneum
Contig62621	414	-	-
Contig53152	383	-	-
Contig14852	354	gi|91077318|ref|XP_974708.1|:gi|91077318|ref|XP_974708.1| PREDICTED: mitochondrial folate transporter/carrier [Tribolium castaneum]	tr|D6W9R7|D6W9R7_TRICA:tr|D6W9R7|D6W9R7_TRICA SubName: Full=Putative uncharacterized protein {ECO:0000313|EMBL:EEZ98536.1}; GN=TcasGA2_TC001040 OS=Tribolium castaneum
Contig40037	382	-	-
Contig40258	1050	gi|642919381|ref|XP_008191848.1|:gi|642919381|ref|XP_008191848.1| PREDICTED: vascular endothelial growth factor receptor 1 isoform X5 [Tribolium castaneum]	tr|V5G6M0|V5G6M0_ANOGL:tr|V5G6M0|V5G6M0_ANOGL SubName: Full=Vascular endothelial growth factor receptor {ECO:0000313|EMBL:JAB65730.1}; GN=VGFR1 OS=nobilis).
Contig25604	382	gi|642914633|ref|XP_973587.2|:gi|642914633|ref|XP_973587.2| PREDICTED: uncharacterized protein LOC662396 [Tribolium castaneum]	tr|D6WBD2|D6WBD2_TRICA:tr|D6WBD2|D6WBD2_TRICA SubName: Full=Putative uncharacterized protein {ECO:0000313|EMBL:EEZ98722.1}; GN=TcasGA2_TC001268 OS=Tribolium castaneum
Contig59411	369	-	-
Contig52861	601	-	-
Contig45998	631	-	-
Contig43399	491	gi|642912432|ref|XP_008193355.1|:gi|642912432|ref|XP_008193355.1| PREDICTED: uncharacterized protein C9orf117 homolog [Tribolium castaneum]	tr|D6WC40|D6WC40_TRICA:tr|D6WC40|D6WC40_TRICA SubName: Full=Putative uncharacterized protein {ECO:0000313|EMBL:EEZ99371.1}; GN=TcasGA2_TC005237 OS=Tribolium castaneum
Contig12290	477	-	-
Contig19171	1003	-	-
Contig12585	1680	gi|642934834|ref|XP_008197830.1|:gi|642934834|ref|XP_008197830.1| PREDICTED: DEP domain-containing protein 5 isoform X6 [Tribolium castaneum]	tr|D6X293|D6X293_TRICA:tr|D6X293|D6X293_TRICA SubName: Full=Putative uncharacterized protein {ECO:0000313|EMBL:EFA09893.1}; GN=TcasGA2_TC012042 OS=Tribolium castaneum
Contig36550	465	-	-
Contig24529	456	gi|662191939|ref|XP_008468806.1|:gi|662191939|ref|XP_008468806.1| PREDICTED: RNA-directed DNA polymerase from mobile element jockey-like [Diaphorina citri]	tr|A0A023EXD6|A0A023EXD6_TRIIF:tr|A0A023EXD6|A0A023EXD6_TRIIF SubName: Full=Putative rna-directed dna polymerase from transposon x-element {ECO:0000313|EMBL:JAC13908.1}; GN=unknown OS=Triatoma infestans
Contig62345	1943	gi|156396458|ref|XP_001637410.1|:gi|156396458|ref|XP_001637410.1| predicted protein [Nematostella vectensis]	tr|R7TD79|R7TD79_CAPTE:tr|R7TD79|R7TD79_CAPTE SubName: Full=Uncharacterized protein {ECO:0000313|EMBL:ELT89442.1, ECO:0000313|EnsemblMetazoa:CapteP94441}; GN=CAPTEDRAFT_94441 OS=Capitella teleta
Contig30904	1119	-	-
Contig17461	1031	-	-
Contig4201	1040	gi|642928095|ref|XP_008200154.1|:gi|642928095|ref|XP_008200154.1| PREDICTED: calcium and integrin-binding protein 1-like [Tribolium castaneum]	tr|D6WTX7|D6WTX7_TRICA:tr|D6WTX7|D6WTX7_TRICA SubName: Full=Putative uncharacterized protein {ECO:0000313|EMBL:EFA07348.1}; GN=TcasGA2_TC015945 OS=Tribolium castaneum
Contig15021	2627	gi|189239328|ref|XP_973240.2|:gi|189239328|ref|XP_973240.2| PREDICTED: ribosome-releasing factor 2, mitochondrial [Tribolium castaneum]	tr|D6WPX8|D6WPX8_TRICA:tr|D6WPX8|D6WPX8_TRICA SubName: Full=Putative uncharacterized protein {ECO:0000313|EMBL:EFA06892.1}; GN=TcasGA2_TC009837 OS=Tribolium castaneum
Contig9532	817	gi|157130317|ref|XP_001655658.1|:gi|157130317|ref|XP_001655658.1| actin [Aedes aegypti]	tr|U5EW37|U5EW37_9DIPT:tr|U5EW37|U5EW37_9DIPT SubName: Full=Putative actin {ECO:0000313|EMBL:JAB58264.1}; GN=unknown OS=Corethrella appendiculata.
Contig60869	812	-	-
Contig62383	1223	-	tr|L8HLT1|L8HLT1_ACACA:tr|L8HLT1|L8HLT1_ACACA SubName: Full=Pentatricopeptide repeat domain containing protein {ECO:0000313|EMBL:ELR25603.1}; GN=ACA1_027800 OS=Acanthamoeba castellanii str. Neff.
Contig68960	594	-	-
Contig13525	632	gi|91085935|ref|XP_970328.1|:gi|91085935|ref|XP_970328.1| PREDICTED: 5-oxoprolinase [Tribolium castaneum]	tr|D6WSA5|D6WSA5_TRICA:tr|D6WSA5|D6WSA5_TRICA SubName: Full=Putative uncharacterized protein {ECO:0000313|EMBL:EFA06614.1}; GN=TcasGA2_TC009532 OS=Tribolium castaneum
Contig48050	2205	gi|498975060|ref|XP_004527970.1|:gi|498975060|ref|XP_004527970.1| PREDICTED: 3-oxoacyl-[acyl-carrier-protein] synthase 2-like [Ceratitis capitata]	tr|B1X4N6|B1X4N6_PAUCH:tr|B1X4N6|B1X4N6_PAUCH RecName: Full=3-oxoacyl-[acyl-carrier-protein] synthase {ECO:0000256|PIRNR:PIRNR000447}; GN=fabF OS=Paulinella chromatophora.
Contig37561	630	gi|676456762|ref|XP_009054428.1|:gi|676456762|ref|XP_009054428.1| hypothetical protein LOTGIDRAFT_175323 [Lottia gigantea]	tr|E2B095|E2B095_CAMFO:tr|E2B095|E2B095_CAMFO SubName: Full=Putative uncharacterized protein {ECO:0000313|EMBL:EFN60894.1}; GN=EAG_00507 OS=Camponotus floridanus
Contig12191	642	gi|571551120|ref|XP_006567629.1|:gi|571551120|ref|XP_006567629.1| PREDICTED: longitudinals lacking protein, isoforms N/O/W/X/Y-like isoform X90 [Apis mellifera]	tr|A0A088APD1|A0A088APD1_APIME:tr|A0A088APD1|A0A088APD1_APIME SubName: Full=Uncharacterized protein {ECO:0000313|EnsemblMetazoa:GB53477-PA}; GN=unknown OS=Apis mellifera
Contig44933	1169	gi|156378289|ref|XP_001631076.1|:gi|156378289|ref|XP_001631076.1| predicted protein [Nematostella vectensis]	tr|E9CI66|E9CI66_CAPO3:tr|E9CI66|E9CI66_CAPO3 SubName: Full=Vesicle-associated membrane protein {ECO:0000313|EMBL:EFW42704.1}; GN=CAOG_07836 OS=Capsaspora owczarzaki
Contig20332	3047	gi|662213540|ref|XP_008480563.1|:gi|662213540|ref|XP_008480563.1| PREDICTED: RNA-directed DNA polymerase from mobile element jockey-like [Diaphorina citri]	tr|D7F173|D7F173_BOMMO:tr|D7F173|D7F173_BOMMO SubName: Full=Endonuclease-reverse transcriptase {ECO:0000313|EMBL:ADI61826.1}; GN=unknown OS=Bombyx mori
Contig33861	462	-	-
Contig7460	461	-	-
Contig13620	422	gi|91088619|ref|XP_974054.1|:gi|91088619|ref|XP_974054.1| PREDICTED: CDP-diacylglycerol--glycerol-3-phosphate 3-phosphatidyltransferase, mitochondrial [Tribolium castaneum]	-
Contig10155	3837	gi|642936806|ref|XP_008199624.1|:gi|642936806|ref|XP_008199624.1| PREDICTED: protein sickie isoform X2 [Tribolium castaneum]	tr|D6X3K5|D6X3K5_TRICA:tr|D6X3K5|D6X3K5_TRICA SubName: Full=Putative uncharacterized protein {ECO:0000313|EMBL:EEZ97635.1}; GN=TcasGA2_TC016083 OS=Tribolium castaneum
Contig11252	1800	gi|170064380|ref|XP_001867501.1|:gi|170064380|ref|XP_001867501.1| conserved hypothetical protein [Culex quinquefasciatus]	tr|B0XCX9|B0XCX9_CULQU:tr|B0XCX9|B0XCX9_CULQU SubName: Full=Putative uncharacterized protein {ECO:0000313|EMBL:EDS45174.1}; GN=CpipJ_CPIJ017030 OS=Culex quinquefasciatus
Contig3229	548	gi|189236145|ref|XP_974763.2|:gi|189236145|ref|XP_974763.2| PREDICTED: diphthine--ammonia ligase [Tribolium castaneum]	tr|D2A2B0|D2A2B0_TRICA:tr|D2A2B0|D2A2B0_TRICA SubName: Full=Putative uncharacterized protein GLEAN_07678 {ECO:0000313|EMBL:EFA02050.1}; GN=GLEAN_07678 OS=Tribolium castaneum
Contig63344	434	gi|524875506|ref|XP_005094480.1|:gi|524875506|ref|XP_005094480.1| PREDICTED: NHP2-like protein 1-like isoform X2 [Aplysia californica]	tr|A0A090L9W1|A0A090L9W1_STRRB:tr|A0A090L9W1|A0A090L9W1_STRRB SubName: Full=NHP2-like protein 1 {ECO:0000313|EMBL:CEF64928.1}; GN=SRAE_1000318100 OS=Strongyloides ratti
Contig25537	382	gi|642911953|ref|XP_008199036.1|:gi|642911953|ref|XP_008199036.1| PREDICTED: GPI ethanolamine phosphate transferase 1 isoform X2 [Tribolium castaneum]	tr|B0WVE2|B0WVE2_CULQU:tr|B0WVE2|B0WVE2_CULQU SubName: Full=Phosphatidylinositolglycan class N {ECO:0000313|EMBL:EDS35544.1}; GN=CpipJ_CPIJ011345 OS=Culex quinquefasciatus
Contig83138	392	gi|156356077|ref|XP_001623757.1|:gi|156356077|ref|XP_001623757.1| predicted protein, partial [Nematostella vectensis]	tr|D3AW83|D3AW83_POLPA:tr|D3AW83|D3AW83_POLPA SubName: Full=Uncharacterized protein {ECO:0000313|EMBL:EFA86556.1}; GN=PPL_00357 OS=Polysphondylium pallidum
Contig14151	1949	gi|645021971|ref|XP_008206930.1|:gi|645021971|ref|XP_008206930.1| PREDICTED: SCY1-like protein 2 isoform X2 [Nasonia vitripennis]	tr|K7J8W0|K7J8W0_NASVI:tr|K7J8W0|K7J8W0_NASVI SubName: Full=Uncharacterized protein {ECO:0000313|EnsemblMetazoa:NV17826-PA}; GN=LOC100114687 OS=Nasonia vitripennis
Contig62177	1739	-	-
Contig51439	632	-	-
Contig43499	376	-	-
Contig35636	400	-	-
Contig11578	308	gi|156553536|ref|XP_001601419.1|:gi|156553536|ref|XP_001601419.1| PREDICTED: ankyrin-1-like [Nasonia vitripennis]	tr|A2FS53|A2FS53_TRIVA:tr|A2FS53|A2FS53_TRIVA SubName: Full=Ankyrin repeat protein, putative {ECO:0000313|EMBL:EAX92268.1}; GN=TVAG_168010 OS=Trichomonas vaginalis.
Contig70998	776	gi|390337101|ref|XP_800412.2|:gi|390337101|ref|XP_800412.2| PREDICTED: serine/arginine-rich splicing factor 12-like [Strongylocentrotus purpuratus]	tr|T2M8V8|T2M8V8_HYDVU:tr|T2M8V8|T2M8V8_HYDVU SubName: Full=Serine/arginine-rich splicing factor 12 {ECO:0000313|EMBL:CDG68402.1}; GN=SRSF12 OS=Hydra vulgaris
Contig2365	678	-	-
Contig19776	628	gi|641652027|ref|XP_008178222.1|:gi|641652027|ref|XP_008178222.1| PREDICTED: putative nuclease HARBI1 [Acyrthosiphon pisum]	tr|E9JA86|E9JA86_SOLIN:tr|E9JA86|E9JA86_SOLIN SubName: Full=Putative uncharacterized protein {ECO:0000313|EMBL:EFZ10267.1}; GN=SINV_15374 OS=Solenopsis invicta
Contig41068	352	-	-
Contig32074	364	-	-
Contig12097	335	gi|170073502|ref|XP_001870385.1|:gi|170073502|ref|XP_001870385.1| conserved hypothetical protein [Culex quinquefasciatus]	tr|A0A067RJK2|A0A067RJK2_ZOONE:tr|A0A067RJK2|A0A067RJK2_ZOONE SubName: Full=Uncharacterized protein {ECO:0000313|EMBL:KDR20696.1}; GN=L798_04846 OS=Zootermopsis nevadensis
Contig37947	413	-	-
Contig7755	447	gi|642920251|ref|XP_008192269.1|:gi|642920251|ref|XP_008192269.1| PREDICTED: probable cytochrome P450 6a14 [Tribolium castaneum]	tr|U4UBN2|U4UBN2_DENPD:tr|U4UBN2|U4UBN2_DENPD SubName: Full=Uncharacterized protein {ECO:0000313|EMBL:ERL87340.1}; GN=D910_04735 OS=Dendroctonus ponderosae
Contig81335	537	-	-
Contig9888	446	gi|642919196|ref|XP_008191777.1|:gi|642919196|ref|XP_008191777.1| PREDICTED: beta-1,4-mannosyl-glycoprotein 4-beta-N-acetylglucosaminyltransferase [Tribolium castaneum]	tr|D2A2H4|D2A2H4_TRICA:tr|D2A2H4|D2A2H4_TRICA SubName: Full=Putative uncharacterized protein GLEAN_07649 {ECO:0000313|EMBL:EFA02024.1}; GN=GLEAN_07649 OS=Tribolium castaneum
Contig76249	393	-	-
Contig68194	823	gi|91090808|ref|XP_970814.1|:gi|91090808|ref|XP_970814.1| PREDICTED: tRNA (guanine-N(7)-)-methyltransferase isoform X1 [Tribolium castaneum]	tr|A0A026WGF8|A0A026WGF8_CERBI:tr|A0A026WGF8|A0A026WGF8_CERBI RecName: Full=tRNA (guanine-N(7)-)-methyltransferase {ECO:0000256|HAMAP-Rule:MF_03055}; GN=X777_05994 OS=Cerapachys biroi
Contig16947	1693	gi|665814164|ref|XP_008555679.1|:gi|665814164|ref|XP_008555679.1| PREDICTED: uncharacterized protein LOC103576993 [Microplitis demolitor]	tr|E2AJ40|E2AJ40_CAMFO:tr|E2AJ40|E2AJ40_CAMFO SubName: Full=Putative uncharacterized protein {ECO:0000313|EMBL:EFN66480.1}; GN=EAG_10974 OS=Camponotus floridanus
Contig51011	1065	gi|642936789|ref|XP_008198582.1|:gi|642936789|ref|XP_008198582.1| PREDICTED: peroxidase [Tribolium castaneum]	tr|A0A088ADW6|A0A088ADW6_APIME:tr|A0A088ADW6|A0A088ADW6_APIME SubName: Full=Uncharacterized protein {ECO:0000313|EnsemblMetazoa:GB49646-PA}; GN=Eh OS=Apis mellifera
Contig41655	1307	-	tr|D2VEX3|D2VEX3_NAEGR:tr|D2VEX3|D2VEX3_NAEGR SubName: Full=Predicted protein {ECO:0000313|EMBL:EFC44676.1}; GN=NAEGRDRAFT_67425 OS=Naegleria gruberi
Contig40938	432	gi|585653155|ref|XP_006815062.1|:gi|585653155|ref|XP_006815062.1| PREDICTED: interferon-induced GTP-binding protein Mx-like [Saccoglossus kowalevskii]	tr|C3Y4M1|C3Y4M1_BRAFL:tr|C3Y4M1|C3Y4M1_BRAFL SubName: Full=Putative uncharacterized protein {ECO:0000313|EMBL:EEN64678.1}; GN=BRAFLDRAFT_58103 OS=Branchiostoma floridae
Contig33038	352	-	-
Contig21348	432	-	-
Contig24373	490	-	-
Contig25339	431	gi|198459223|ref|XP_001361309.2|:gi|198459223|ref|XP_001361309.2| GA18702 [Drosophila pseudoobscura pseudoobscura]	tr|X5D048|X5D048_PLUXY:tr|X5D048|X5D048_PLUXY SubName: Full=Glutathione S-transferase {ECO:0000313|EMBL:AHW45903.1}; GN=unknown OS=Plutella xylostella
Contig8905	1361	gi|642916635|ref|XP_008191988.1|:gi|642916635|ref|XP_008191988.1| PREDICTED: uncharacterized protein LOC103312643 [Tribolium castaneum]	tr|D6WI87|D6WI87_TRICA:tr|D6WI87|D6WI87_TRICA SubName: Full=Putative uncharacterized protein {ECO:0000313|EMBL:EFA00021.1}; GN=TcasGA2_TC002828 OS=Tribolium castaneum
Contig68330	785	gi|391345692|ref|XP_003747118.1|:gi|391345692|ref|XP_003747118.1| PREDICTED: splicing factor U2af 38 kDa subunit-like [Metaseiulus occidentalis]	tr|D3BJ52|D3BJ52_POLPA:tr|D3BJ52|D3BJ52_POLPA SubName: Full=RNA-binding region RNP-1 domain-containing protein {ECO:0000313|EMBL:EFA77932.1}; GN=u2af1 OS=Polysphondylium pallidum
Contig51455	710	-	-
Contig912	428	gi|642928301|ref|XP_008195524.1|:gi|642928301|ref|XP_008195524.1| PREDICTED: cysteine-rich DPF motif domain-containing protein 1 [Tribolium castaneum]	tr|B4JSJ2|B4JSJ2_DROGR:tr|B4JSJ2|B4JSJ2_DROGR SubName: Full=GH18008 {ECO:0000313|EMBL:EDV94732.1}; GN=Dgri\GH18008 OS=Drosophila grimshawi
Contig6376	509	gi|91091412|ref|XP_973980.1|:gi|91091412|ref|XP_973980.1| PREDICTED: cAMP-responsive element-binding protein-like 2 [Tribolium castaneum]	tr|D6X1E4|D6X1E4_TRICA:tr|D6X1E4|D6X1E4_TRICA SubName: Full=Putative uncharacterized protein {ECO:0000313|EMBL:EFA10620.1}; GN=TcasGA2_TC012882 OS=Tribolium castaneum
Contig24800	390	-	-
Contig10096	305	gi|642917203|ref|XP_008191162.1|:gi|642917203|ref|XP_008191162.1| PREDICTED: protein virilizer [Tribolium castaneum]	tr|D6WDT6|D6WDT6_TRICA:tr|D6WDT6|D6WDT6_TRICA SubName: Full=Putative uncharacterized protein {ECO:0000313|EMBL:EEZ99921.1}; GN=TcasGA2_TC002713 OS=Tribolium castaneum
Contig54092	1019	gi|449665082|ref|XP_004206063.1|:gi|449665082|ref|XP_004206063.1| PREDICTED: solute carrier family 15 member 2-like [Hydra vulgaris]	tr|T2MCC7|T2MCC7_HYDVU:tr|T2MCC7|T2MCC7_HYDVU SubName: Full=Solute carrier family 15 member 2 {ECO:0000313|EMBL:CDG69908.1}; GN=SLC15A2 OS=Hydra vulgaris
Contig46220	761	-	-
Contig47768	435	-	-
Contig36274	495	-	-
Contig14232	335	-	-
Contig60007	359	-	-
Contig55102	3049	-	-
Contig20844	1181	gi|91089019|ref|XP_968547.1|:gi|91089019|ref|XP_968547.1| PREDICTED: mitogen-activated protein kinase kinase kinase 7 [Tribolium castaneum]	tr|D6WXF9|D6WXF9_TRICA:tr|D6WXF9|D6WXF9_TRICA SubName: Full=TGF-beta activated kinase 1 {ECO:0000313|EMBL:EFA09164.1}; GN=Tak1 OS=Tribolium castaneum
Contig32344	358	-	-
Contig53509	546	-	-
Contig49973	421	gi|675859618|ref|XP_009015369.1|:gi|675859618|ref|XP_009015369.1| hypothetical protein HELRODRAFT_160107 [Helobdella robusta]	tr|D7ELC8|D7ELC8_TRICA:tr|D7ELC8|D7ELC8_TRICA SubName: Full=Putative uncharacterized protein {ECO:0000313|EMBL:EFA11995.1}; GN=TcasGA2_TC005145 OS=Tribolium castaneum
Contig74692	869	gi|498982487|ref|XP_004529873.1|:gi|498982487|ref|XP_004529873.1| PREDICTED: leucine-rich repeat-containing protein 28-like isoform X2 [Ceratitis capitata]	tr|X6P1U7|X6P1U7_RETFI:tr|X6P1U7|X6P1U7_RETFI SubName: Full=Uncharacterized protein {ECO:0000313|EMBL:ETO32039.1}; GN=RFI_05076 OS=Reticulomyxa filosa.
Contig2243	335	gi|642940045|ref|XP_972775.2|:gi|642940045|ref|XP_972775.2| PREDICTED: ankyrin repeat and MYND domain-containing protein 2 [Tribolium castaneum]	tr|D7ELU4|D7ELU4_TRICA:tr|D7ELU4|D7ELU4_TRICA SubName: Full=Putative uncharacterized protein {ECO:0000313|EMBL:EFA12348.1}; GN=TcasGA2_TC004088 OS=Tribolium castaneum
Contig69676	2169	gi|585721262|ref|XP_006813234.1|:gi|585721262|ref|XP_006813234.1| PREDICTED: WD repeat, SAM and U-box domain-containing protein 1-like [Saccoglossus kowalevskii]	tr|Q388H0|Q388H0_TRYB2:tr|Q388H0|Q388H0_TRYB2 SubName: Full=Putative uncharacterized protein {ECO:0000313|EMBL:EAN78800.1}; GN=Tb10.61.2450 OS=Trypanosoma brucei brucei
Contig18382	1269	gi|665801054|ref|XP_008548521.1|:gi|665801054|ref|XP_008548521.1| PREDICTED: serine/threonine-protein kinase STK11 [Microplitis demolitor]	tr|D6X0P9|D6X0P9_TRICA:tr|D6X0P9|D6X0P9_TRICA SubName: Full=Polarization-related protein LKB1 {ECO:0000313|EMBL:EFA10720.1}; GN=lkb1 OS=Tribolium castaneum
Contig61068	1568	gi|156366129|ref|XP_001626993.1|:gi|156366129|ref|XP_001626993.1| predicted protein [Nematostella vectensis]	tr|F4PUG1|F4PUG1_DICFS:tr|F4PUG1|F4PUG1_DICFS SubName: Full=U3 snoRNP protein {ECO:0000313|EMBL:EGG21033.1}; GN=DFA_00903 OS=Dictyostelium fasciculatum
Contig30405	565	-	-
Contig81778	469	-	-
Contig55164	419	-	-
Contig76572	377	-	-
Contig2801	1118	gi|642926249|ref|XP_974073.3|:gi|642926249|ref|XP_974073.3| PREDICTED: mannose-1-phosphate guanyltransferase beta [Tribolium castaneum]	tr|V5GZM5|V5GZM5_ANOGL:tr|V5GZM5|V5GZM5_ANOGL SubName: Full=Mannose-1-phosphate guanyltransferase beta {ECO:0000313|EMBL:JAB65943.1}; GN=GMPPB OS=nobilis).
Contig33284	413	-	-
Contig79164	716	-	-
Contig27221	417	-	-
Contig80350	607	-	-
Contig74125	432	-	-
Contig8364	578	gi|642911859|ref|XP_008200777.1|:gi|642911859|ref|XP_008200777.1| PREDICTED: uncharacterized protein LOC103315005 [Tribolium castaneum]	tr|D6W815|D6W815_TRICA:tr|D6W815|D6W815_TRICA SubName: Full=Putative uncharacterized protein {ECO:0000313|EMBL:EFA11168.1}; GN=TcasGA2_TC004775 OS=Tribolium castaneum
Contig52046	1918	gi|242247417|ref|NP_001156069.1|:gi|242247417|ref|NP_001156069.1| osiris 6-like precursor [Acyrthosiphon pisum]	tr|C4WXR9|C4WXR9_ACYPI:tr|C4WXR9|C4WXR9_ACYPI SubName: Full=ACYPI000840 protein {ECO:0000313|EMBL:BAH72689.1}; GN=ACYPI000840 OS=Acyrthosiphon pisum
Contig65837	404	gi|641649320|ref|XP_008185546.1|:gi|641649320|ref|XP_008185546.1| PREDICTED: delta-1-pyrroline-5-carboxylate dehydrogenase, mitochondrial isoform X2 [Acyrthosiphon pisum]	tr|D2A4K8|D2A4K8_TRICA:tr|D2A4K8|D2A4K8_TRICA SubName: Full=Putative uncharacterized protein GLEAN_15385 {ECO:0000313|EMBL:EFA05239.1}; GN=GLEAN_15385 OS=Tribolium castaneum
Contig49709	5651	-	-
Contig16776	571	-	-
Contig34138	2016	gi|641663727|ref|XP_008182749.1|:gi|641663727|ref|XP_008182749.1| PREDICTED: uncharacterized protein LOC100569507 [Acyrthosiphon pisum]	tr|J9LM10|J9LM10_ACYPI:tr|J9LM10|J9LM10_ACYPI SubName: Full=Uncharacterized protein {ECO:0000313|EnsemblMetazoa:ACYPI44008-PA}; GN=unknown OS=Acyrthosiphon pisum
Contig20696	525	gi|645004771|ref|XP_008210751.1|:gi|645004771|ref|XP_008210751.1| PREDICTED: LOW QUALITY PROTEIN: uncharacterized protein LOC100116128 [Nasonia vitripennis]	tr|N6SZV7|N6SZV7_DENPD:tr|N6SZV7|N6SZV7_DENPD SubName: Full=Uncharacterized protein {ECO:0000313|EMBL:ENN73329.1}; GN=YQE_10091 OS=Dendroctonus ponderosae
Contig54181	459	gi|662211263|ref|XP_008479311.1|:gi|662211263|ref|XP_008479311.1| PREDICTED: uncharacterized protein LOC103516131 [Diaphorina citri]	tr|D7EL87|D7EL87_TRICA:tr|D7EL87|D7EL87_TRICA SubName: Full=Putative uncharacterized protein {ECO:0000313|EMBL:EFA11939.1}; GN=TcasGA2_TC001897 OS=Tribolium castaneum
Contig81565	642	gi|641656483|ref|XP_008179977.1|:gi|641656483|ref|XP_008179977.1| PREDICTED: interleukin-1 receptor-associated kinase 4-like [Acyrthosiphon pisum]	tr|G3MJR8|G3MJR8_9ACAR:tr|G3MJR8|G3MJR8_9ACAR SubName: Full=Putative uncharacterized protein {ECO:0000313|EMBL:AEO33736.1}; GN=unknown OS=Amblyomma maculatum
Contig33843	458	-	-
Contig26637	732	-	-
Contig70758	540	-	-
Contig47432	332	-	-
Contig1138	439	gi|113206054|ref|NP_001038096.1|:gi|113206054|ref|NP_001038096.1| chitinase 9 precursor [Tribolium castaneum]	tr|A4PID4|A4PID4_MONAT:tr|A4PID4|A4PID4_MONAT SubName: Full=Chitinase {ECO:0000313|EMBL:BAF49605.1}; GN=MachiB OS=Monochamus alternatus
Contig69658	354	-	-
Contig42853	359	-	-
Contig28819	593	gi|662220831|ref|XP_008484571.1|:gi|662220831|ref|XP_008484571.1| PREDICTED: uncharacterized protein LOC103521244 [Diaphorina citri]	tr|L7MLC2|L7MLC2_9ACAR:tr|L7MLC2|L7MLC2_9ACAR SubName: Full=Putative tick transposon {ECO:0000313|EMBL:JAA64790.1}; GN=unknown OS=Rhipicephalus pulchellus.
Contig74472	409	-	-
Contig56947	1335	gi|156395374|ref|XP_001637086.1|:gi|156395374|ref|XP_001637086.1| predicted protein [Nematostella vectensis]	tr|G3MNY7|G3MNY7_9ACAR:tr|G3MNY7|G3MNY7_9ACAR SubName: Full=Putative uncharacterized protein {ECO:0000313|EMBL:AEO35205.1}; GN=unknown OS=Amblyomma maculatum
Contig50647	514	gi|195454967|ref|XP_002074491.1|:gi|195454967|ref|XP_002074491.1| GK23308 [Drosophila willistoni]	tr|V5GYB3|V5GYB3_ANOGL:tr|V5GYB3|V5GYB3_ANOGL SubName: Full=Retrotransposable element {ECO:0000313|EMBL:JAB65408.1}; GN=Y2R2 OS=nobilis).
Contig40440	440	-	-
Contig24813	444	gi|645040637|ref|XP_008210743.1|:gi|645040637|ref|XP_008210743.1| PREDICTED: RNA-directed DNA polymerase from mobile element jockey-like [Nasonia vitripennis]	tr|V5GLZ4|V5GLZ4_ANOGL:tr|V5GLZ4|V5GLZ4_ANOGL SubName: Full=RNA-directed DNA polymerase from mobile element jockey {ECO:0000313|EMBL:JAB65099.1}; GN=RTJK OS=nobilis).
Contig16382	727	-	-
Contig62462	808	gi|390335598|ref|XP_781990.2|:gi|390335598|ref|XP_781990.2| PREDICTED: glycine cleavage system H protein, mitochondrial-like [Strongylocentrotus purpuratus]	tr|W4XKE0|W4XKE0_STRPU:tr|W4XKE0|W4XKE0_STRPU SubName: Full=Uncharacterized protein {ECO:0000313|EnsemblMetazoa:SPU_003867-tr}; GN=Sp-Gcsh OS=Strongylocentrotus purpuratus
Contig48136	749	-	-
Contig59016	1035	-	-
Contig12391	394	gi|665814527|ref|XP_008555876.1|:gi|665814527|ref|XP_008555876.1| PREDICTED: aldehyde dehydrogenase X, mitochondrial-like [Microplitis demolitor]	tr|Q4PP93|Q4PP93_LYSTE:tr|Q4PP93|Q4PP93_LYSTE SubName: Full=Aldehyde dehydrogenase isoform B {ECO:0000313|EMBL:AAY63975.1}; GN=unknown OS=Lysiphlebus testaceipes
Contig18575	344	-	-
Contig8697	661	gi|642928583|ref|XP_968569.3|:gi|642928583|ref|XP_968569.3| PREDICTED: uncharacterized protein LOC656983 [Tribolium castaneum]	tr|D6WPC7|D6WPC7_TRICA:tr|D6WPC7|D6WPC7_TRICA SubName: Full=Putative uncharacterized protein {ECO:0000313|EMBL:EFA07373.1}; GN=TcasGA2_TC016348 OS=Tribolium castaneum
Contig23363	1517	gi|241818253|ref|XP_002416570.1|:gi|241818253|ref|XP_002416570.1| transposase, putative [Ixodes scapularis]	tr|J9KCZ1|J9KCZ1_ACYPI:tr|J9KCZ1|J9KCZ1_ACYPI SubName: Full=Uncharacterized protein {ECO:0000313|EnsemblMetazoa:ACYPI20838-PA}; GN=ITYIDVSKRM OS=Acyrthosiphon pisum
Contig62797	657	-	tr|A9V020|A9V020_MONBE:tr|A9V020|A9V020_MONBE SubName: Full=Predicted protein {ECO:0000313|EMBL:EDQ88935.1}; GN=25661 OS=Monosiga brevicollis
Contig794	771	gi|156347812|ref|XP_001621762.1|:gi|156347812|ref|XP_001621762.1| hypothetical protein NEMVEDRAFT_v1g143740, partial [Nematostella vectensis]	-
Contig50113	1444	-	tr|C3YN97|C3YN97_BRAFL:tr|C3YN97|C3YN97_BRAFL SubName: Full=Putative uncharacterized protein {ECO:0000313|EMBL:EEN58203.1}; GN=BRAFLDRAFT_76878 OS=Branchiostoma floridae
Contig45785	440	-	-
Contig40450	441	-	-
Contig54385	1773	gi|449689546|ref|XP_004212064.1|:gi|449689546|ref|XP_004212064.1| PREDICTED: uncharacterized protein LOC100200506 [Hydra vulgaris]	tr|J9LZX2|J9LZX2_ACYPI:tr|J9LZX2|J9LZX2_ACYPI SubName: Full=Uncharacterized protein {ECO:0000313|EnsemblMetazoa:ACYPI50888-PA}; GN=LOC100161010 OS=Acyrthosiphon pisum
Contig69685	459	gi|498995586|ref|XP_004533145.1|:gi|498995586|ref|XP_004533145.1| PREDICTED: low affinity potassium transport system protein kup-like [Ceratitis capitata]	tr|F0ZSV5|F0ZSV5_DICPU:tr|F0ZSV5|F0ZSV5_DICPU SubName: Full=Putative uncharacterized protein {ECO:0000313|EMBL:EGC32975.1}; GN=DICPUDRAFT_95153 OS=Dictyostelium purpureum
Contig16393	366	-	-
Contig46838	960	gi|665813971|ref|XP_008555569.1|:gi|665813971|ref|XP_008555569.1| PREDICTED: calcyclin-binding protein [Microplitis demolitor]	tr|A0A086JDZ6|A0A086JDZ6_TOXGO:tr|A0A086JDZ6|A0A086JDZ6_TOXGO SubName: Full=SGS domain-containing protein {ECO:0000313|EMBL:KFG30364.1}; GN=TGP89_305820 OS=Toxoplasma gondii p89.
Contig72494	1332	gi|196001289|ref|XP_002110512.1|:gi|196001289|ref|XP_002110512.1| hypothetical protein TRIADDRAFT_22061, partial [Trichoplax adhaerens]	tr|B3RSI3|B3RSI3_TRIAD:tr|B3RSI3|B3RSI3_TRIAD SubName: Full=Putative uncharacterized protein {ECO:0000313|EMBL:EDV26516.1}; GN=TRIADDRAFT_22061 OS=Trichoplax adhaerens
Contig40129	716	gi|512919417|ref|XP_004929373.1|:gi|512919417|ref|XP_004929373.1| PREDICTED: uncharacterized protein LOC101742112 [Bombyx mori]	tr|D7ELQ5|D7ELQ5_TRICA:tr|D7ELQ5|D7ELQ5_TRICA SubName: Full=Putative uncharacterized protein {ECO:0000313|EMBL:EFA12307.1}; GN=TcasGA2_TC016102 OS=Tribolium castaneum
Contig67051	573	-	-
Contig66896	667	-	-
Contig64527	386	gi|642938804|ref|XP_008199893.1|:gi|642938804|ref|XP_008199893.1| PREDICTED: spidroin-2-like [Tribolium castaneum]	tr|T1HF85|T1HF85_RHOPR:tr|T1HF85|T1HF85_RHOPR SubName: Full=Uncharacterized protein {ECO:0000313|EnsemblMetazoa:RPRC002707-PA}; GN=YDEGDYSAIP GEPGKDYPIY SEIPETSFRC DQQQFPGYYA DVEAQCQVFH OS=Rhodnius prolixus
Contig21770	961	gi|91083283|ref|XP_974418.1|:gi|91083283|ref|XP_974418.1| PREDICTED: pre-rRNA-processing protein esf2 [Tribolium castaneum]	tr|D6WLW3|D6WLW3_TRICA:tr|D6WLW3|D6WLW3_TRICA SubName: Full=Putative uncharacterized protein {ECO:0000313|EMBL:EFA04174.1}; GN=TcasGA2_TC014423 OS=Tribolium castaneum
Contig46967	603	-	-
Contig35704	558	-	-
Contig37091	328	-	-
Contig57349	3082	gi|524909175|ref|XP_005109638.1|:gi|524909175|ref|XP_005109638.1| PREDICTED: uncharacterized protein LOC101845726 [Aplysia californica]	tr|L8GQJ3|L8GQJ3_ACACA:tr|L8GQJ3|L8GQJ3_ACACA SubName: Full=Uncharacterized protein {ECO:0000313|EMBL:ELR15260.1}; GN=ACA1_219860 OS=Acanthamoeba castellanii str. Neff.
Contig29705	2680	gi|196016739|ref|XP_002118220.1|:gi|196016739|ref|XP_002118220.1| hypothetical protein TRIADDRAFT_33822, partial [Trichoplax adhaerens]	tr|G3MJ52|G3MJ52_9ACAR:tr|G3MJ52|G3MJ52_9ACAR SubName: Full=Putative uncharacterized protein {ECO:0000313|EMBL:AEO33520.1}; GN=unknown OS=Amblyomma maculatum
Contig83942	375	-	-
Contig4187	645	-	-
Contig29532	3142	gi|512915562|ref|XP_004928419.1|:gi|512915562|ref|XP_004928419.1| PREDICTED: uncharacterized protein LOC101746992 [Bombyx mori]	tr|D6WFI9|D6WFI9_TRICA:tr|D6WFI9|D6WFI9_TRICA SubName: Full=Putative uncharacterized protein {ECO:0000313|EMBL:EEZ99812.1}; GN=TcasGA2_TC002592 OS=Tribolium castaneum
Contig82351	531	gi|308506595|ref|XP_003115480.1|:gi|308506595|ref|XP_003115480.1| hypothetical protein CRE_18466 [Caenorhabditis remanei]	tr|E3LKN2|E3LKN2_CAERE:tr|E3LKN2|E3LKN2_CAERE SubName: Full=Putative uncharacterized protein {ECO:0000313|EMBL:EFO99967.1}; GN=CRE_18466 OS=Caenorhabditis remanei
Contig78744	499	-	-
Contig64380	2118	-	-
Contig65893	340	gi|641656112|ref|XP_008179850.1|:gi|641656112|ref|XP_008179850.1| PREDICTED: LOW QUALITY PROTEIN: probable phospholipid-transporting ATPase IA [Acyrthosiphon pisum]	-
Contig12272	4961	gi|195136052|ref|XP_002012399.1|:gi|195136052|ref|XP_002012399.1| GI11945 [Drosophila mojavensis]	tr|V5GSV1|V5GSV1_ANOGL:tr|V5GSV1|V5GSV1_ANOGL SubName: Full=Retrovirus-related Pol polyprotein from transposon 17.6 {ECO:0000313|EMBL:JAB63323.1}; GN=POL3 OS=nobilis).
Contig51010	389	-	-
Contig45060	642	-	-
Contig43237	524	-	-
Contig51340	1053	gi|642923980|ref|XP_008193956.1|:gi|642923980|ref|XP_008193956.1| PREDICTED: adenylate cyclase type 10-like [Tribolium castaneum]	tr|D6WMC6|D6WMC6_TRICA:tr|D6WMC6|D6WMC6_TRICA SubName: Full=Putative uncharacterized protein {ECO:0000313|EMBL:EFA03324.1}; GN=TcasGA2_TC013267 OS=Tribolium castaneum
Contig12939	546	gi|642935618|ref|XP_008198084.1|:gi|642935618|ref|XP_008198084.1| PREDICTED: serine/threonine-protein kinase pelle-like isoform X1 [Tribolium castaneum]	tr|D6WZ58|D6WZ58_TRICA:tr|D6WZ58|D6WZ58_TRICA SubName: Full=Putative uncharacterized protein {ECO:0000313|EMBL:EFA09756.1}; GN=TcasGA2_TC011895 OS=Tribolium castaneum
Contig50058	558	-	-
Contig71816	1009	gi|383860146|ref|XP_003705552.1|:gi|383860146|ref|XP_003705552.1| PREDICTED: uncharacterized protein LOC100876439 [Megachile rotundata]	tr|F1LC82|F1LC82_ASCSU:tr|F1LC82|F1LC82_ASCSU SubName: Full=Putative uncharacterized protein {ECO:0000313|EMBL:ADY47736.1}; GN=unknown OS=Ascaris suum
Contig61125	347	-	-
Contig42548	402	gi|642910485|ref|XP_008200233.1|:gi|642910485|ref|XP_008200233.1| PREDICTED: battenin isoform X3 [Tribolium castaneum]	tr|N6U578|N6U578_DENPD:tr|N6U578|N6U578_DENPD RecName: Full=Battenin {ECO:0000256|RuleBase:RU361113}; GN=YQE_06596 OS=Dendroctonus ponderosae
Contig40044	513	gi|91088343|ref|XP_971105.1|:gi|91088343|ref|XP_971105.1| PREDICTED: L-xylulose reductase [Tribolium castaneum]	tr|D6WVW1|D6WVW1_TRICA:tr|D6WVW1|D6WVW1_TRICA SubName: Full=Putative uncharacterized protein {ECO:0000313|EMBL:EFA08232.1}; GN=TcasGA2_TC005860 OS=Tribolium castaneum
Contig19932	545	-	-
Contig15910	540	gi|91093789|ref|XP_967550.1|:gi|91093789|ref|XP_967550.1| PREDICTED: protein SON [Tribolium castaneum]	tr|D7EIU2|D7EIU2_TRICA:tr|D7EIU2|D7EIU2_TRICA SubName: Full=Putative uncharacterized protein {ECO:0000313|EMBL:EFA12364.1}; GN=TcasGA2_TC002070 OS=Tribolium castaneum
Contig26974	949	-	-
Contig39234	668	gi|340381614|ref|XP_003389316.1|:gi|340381614|ref|XP_003389316.1| PREDICTED: hypothetical protein LOC100635535 [Amphimedon queenslandica]	tr|H2YWB0|H2YWB0_CIOSA:tr|H2YWB0|H2YWB0_CIOSA SubName: Full=Uncharacterized protein {ECO:0000313|Ensembl:ENSCSAVP00000009621}; GN=Csa.7908 OS=Ciona savignyi
Contig40606	445	gi|641666179|ref|XP_008183643.1|:gi|641666179|ref|XP_008183643.1| PREDICTED: leucine-rich repeat flightless-interacting protein 2 isoform X2 [Acyrthosiphon pisum]	tr|J9K342|J9K342_ACYPI:tr|J9K342|J9K342_ACYPI SubName: Full=Uncharacterized protein {ECO:0000313|EnsemblMetazoa:ACYPI007200-PA}; GN=unknown OS=Acyrthosiphon pisum
Contig78608	518	gi|498943459|ref|XP_004521881.1|:gi|498943459|ref|XP_004521881.1| PREDICTED: uncharacterized protein LOC101457842 [Ceratitis capitata]	tr|G6CZA1|G6CZA1_DANPL:tr|G6CZA1|G6CZA1_DANPL SubName: Full=Putative fibulin 1 and {ECO:0000313|EMBL:EHJ73432.1}; GN=KGM_14068 OS=Danaus plexippus
Contig74104	1003	-	-
Contig67990	1583	gi|498977484|ref|XP_004528591.1|:gi|498977484|ref|XP_004528591.1| PREDICTED: N-ethylmaleimide reductase-like [Ceratitis capitata]	tr|D2VS38|D2VS38_NAEGR:tr|D2VS38|D2VS38_NAEGR SubName: Full=Predicted protein {ECO:0000313|EMBL:EFC40355.1}; GN=NAEGRDRAFT_82740 OS=Naegleria gruberi
Contig3320	663	-	-
Contig8055	1122	gi|189234241|ref|XP_976116.2|:gi|189234241|ref|XP_976116.2| PREDICTED: high affinity copper uptake protein 1 isoform X2 [Tribolium castaneum]	tr|D6WCT1|D6WCT1_TRICA:tr|D6WCT1|D6WCT1_TRICA SubName: Full=Putative uncharacterized protein {ECO:0000313|EMBL:EEZ98850.1}; GN=TcasGA2_TC004460 OS=Tribolium castaneum
Contig63748	489	-	-
Contig15430	359	gi|91091956|ref|XP_968337.1|:gi|91091956|ref|XP_968337.1| PREDICTED: exocyst complex component 6 [Tribolium castaneum]	tr|D6X4X0|D6X4X0_TRICA:tr|D6X4X0|D6X4X0_TRICA SubName: Full=Putative uncharacterized protein {ECO:0000313|EMBL:EEZ97223.1}; GN=TcasGA2_TC011021 OS=Tribolium castaneum
Contig56830	379	-	-
Contig45011	365	-	-
Contig77322	635	-	-
Contig50230	622	-	-
Contig26035	555	-	-
Contig24116	396	-	-
Contig82854	347	gi|642919503|ref|XP_008191900.1|:gi|642919503|ref|XP_008191900.1| PREDICTED: uncharacterized protein LOC103312617 isoform X1 [Tribolium castaneum]	tr|U6MM97|U6MM97_9EIME:tr|U6MM97|U6MM97_9EIME SubName: Full=OSJNBa0042D13.18 protein, related {ECO:0000313|EMBL:CDJ65372.1}; GN=ENH_00004320 OS=Eimeria necatrix.
Contig13783	866	gi|642917706|ref|XP_008191338.1|:gi|642917706|ref|XP_008191338.1| PREDICTED: WD repeat-containing protein 43 [Tribolium castaneum]	tr|D6WFF9|D6WFF9_TRICA:tr|D6WFF9|D6WFF9_TRICA SubName: Full=Putative uncharacterized protein {ECO:0000313|EMBL:EFA00915.1}; GN=TcasGA2_TC003821 OS=Tribolium castaneum
Contig32772	859	gi|642916648|ref|XP_008192029.1|:gi|642916648|ref|XP_008192029.1| PREDICTED: heat shock 70 kDa protein-like isoform X2 [Tribolium castaneum]	tr|X2JD29|X2JD29_HARAX:tr|X2JD29|X2JD29_HARAX SubName: Full=Heat shock protein 70 {ECO:0000313|EMBL:AHN60068.1}; GN=unknown OS=axyridis).
Contig14884	349	-	-
Contig61130	375	gi|340378830|ref|XP_003387930.1|:gi|340378830|ref|XP_003387930.1| PREDICTED: dCTP pyrophosphatase 1-like [Amphimedon queenslandica]	tr|X6NXD6|X6NXD6_RETFI:tr|X6NXD6|X6NXD6_RETFI SubName: Full=Uncharacterized protein {ECO:0000313|EMBL:ETO30484.1}; GN=RFI_06641 OS=Reticulomyxa filosa.
Contig63167	527	gi|340379355|ref|XP_003388192.1|:gi|340379355|ref|XP_003388192.1| PREDICTED: probable pyridoxine biosynthesis SNZERR-like [Amphimedon queenslandica]	tr|F0ZS44|F0ZS44_DICPU:tr|F0ZS44|F0ZS44_DICPU SubName: Full=Putative uncharacterized protein {ECO:0000313|EMBL:EGC33241.1}; GN=DICPUDRAFT_95090 OS=Dictyostelium purpureum
Contig81114	442	-	-
Contig19758	3071	gi|642930609|ref|XP_008193909.1|:gi|642930609|ref|XP_008193909.1| PREDICTED: GPI ethanolamine phosphate transferase 2 [Tribolium castaneum]	tr|D6WTQ1|D6WTQ1_TRICA:tr|D6WTQ1|D6WTQ1_TRICA SubName: Full=Putative uncharacterized protein {ECO:0000313|EMBL:EFA07215.1}; GN=TcasGA2_TC010222 OS=Tribolium castaneum
Contig80362	1058	-	tr|D2V8U1|D2V8U1_NAEGR:tr|D2V8U1|D2V8U1_NAEGR SubName: Full=Predicted protein {ECO:0000313|EMBL:EFC46752.1}; GN=NAEGRDRAFT_32040 OS=Naegleria gruberi
Contig18988	356	-	-
Contig43607	6234	gi|340376285|ref|XP_003386664.1|:gi|340376285|ref|XP_003386664.1| PREDICTED: serine/threonine-protein phosphatase 1 regulatory subunit 10-like [Amphimedon queenslandica]	-
Contig77874	647	-	-
Contig27472	454	-	-
Contig16569	1399	gi|340711651|ref|XP_003394386.1|:gi|340711651|ref|XP_003394386.1| PREDICTED: DNA ligase 1-like [Bombus terrestris]	tr|D6WF20|D6WF20_TRICA:tr|D6WF20|D6WF20_TRICA RecName: Full=DNA ligase {ECO:0000256|RuleBase:RU000617}; GN=TcasGA2_TC003800 OS=Tribolium castaneum
Contig73076	982	-	-
Contig2319	2560	gi|91091602|ref|XP_975764.1|:gi|91091602|ref|XP_975764.1| PREDICTED: cytoplasmic dynein 1 intermediate chain isoform X7 [Tribolium castaneum]	tr|D6X3Z7|D6X3Z7_TRICA:tr|D6X3Z7|D6X3Z7_TRICA SubName: Full=Putative uncharacterized protein {ECO:0000313|EMBL:EEZ97487.1}; GN=TcasGA2_TC011326 OS=Tribolium castaneum
Contig7792	1278	gi|662218093|ref|XP_008483058.1|:gi|662218093|ref|XP_008483058.1| PREDICTED: uncharacterized protein LOC103519749 [Diaphorina citri]	tr|V5G888|V5G888_ANOGL:tr|V5G888|V5G888_ANOGL SubName: Full=NOF-FB transposable element associated protein {ECO:0000313|EMBL:JAB66335.1}; GN=NOF OS=nobilis).
Contig32540	716	gi|641681424|ref|XP_008189467.1|:gi|641681424|ref|XP_008189467.1| PREDICTED: uncharacterized protein LOC103311580 [Acyrthosiphon pisum]	tr|V5GTW8|V5GTW8_ANOGL:tr|V5GTW8|V5GTW8_ANOGL SubName: Full=Putative RNA-directed DNA polymerase from transposon BS {ECO:0000313|EMBL:JAB63683.1}; GN=RTBS OS=nobilis).
Contig16644	696	gi|642937393|ref|XP_008198819.1|:gi|642937393|ref|XP_008198819.1| PREDICTED: uncharacterized protein LOC656407 [Tribolium castaneum]	tr|N6U649|N6U649_DENPD:tr|N6U649|N6U649_DENPD SubName: Full=Uncharacterized protein {ECO:0000313|EMBL:ENN76121.1}; GN=D910_04919 OS=Dendroctonus ponderosae
Contig43236	616	-	-
Contig71512	481	-	-
First_Contig1063	757	-	-
Contig11140	471	-	-
Contig3564	1038	gi|642924436|ref|XP_008194297.1|:gi|642924436|ref|XP_008194297.1| PREDICTED: PDZ and LIM domain protein Zasp [Tribolium castaneum]	tr|J3JYB2|J3JYB2_DENPD:tr|J3JYB2|J3JYB2_DENPD SubName: Full=Uncharacterized protein {ECO:0000313|EMBL:AEE63197.1}; GN=unknown OS=Dendroctonus ponderosae
Contig36343	611	gi|196012712|ref|XP_002116218.1|:gi|196012712|ref|XP_002116218.1| hypothetical protein TRIADDRAFT_50857 [Trichoplax adhaerens]	tr|G3MNY7|G3MNY7_9ACAR:tr|G3MNY7|G3MNY7_9ACAR SubName: Full=Putative uncharacterized protein {ECO:0000313|EMBL:AEO35205.1}; GN=unknown OS=Amblyomma maculatum
Contig32279	1361	-	-
Contig15690	1087	gi|642934168|ref|XP_008199635.1|:gi|642934168|ref|XP_008199635.1| PREDICTED: ubiquitin-like modifier-activating enzyme ATG7 [Tribolium castaneum]	tr|D6X1G5|D6X1G5_TRICA:tr|D6X1G5|D6X1G5_TRICA SubName: Full=Putative uncharacterized protein {ECO:0000313|EMBL:EFA09480.1}; GN=TcasGA2_TC010974 OS=Tribolium castaneum
Contig22162	382	gi|642917535|ref|XP_008191244.1|:gi|642917535|ref|XP_008191244.1| PREDICTED: protein TANC2 isoform X1 [Tribolium castaneum]	tr|D6WEN3|D6WEN3_TRICA:tr|D6WEN3|D6WEN3_TRICA SubName: Full=Putative uncharacterized protein {ECO:0000313|EMBL:EEZ99881.1}; GN=TcasGA2_TC002665 OS=Tribolium castaneum
Contig66221	501	gi|641661801|ref|XP_008182015.1|:gi|641661801|ref|XP_008182015.1| PREDICTED: uncharacterized protein LOC100160135 [Acyrthosiphon pisum]	tr|J9JMK9|J9JMK9_ACYPI:tr|J9JMK9|J9JMK9_ACYPI SubName: Full=Uncharacterized protein {ECO:0000313|EnsemblMetazoa:ACYPI001458-PA}; GN=LOC100162664 OS=Acyrthosiphon pisum
Contig58299	404	-	-
Contig28433	305	-	-
Contig64770	762	gi|641674409|ref|XP_008186677.1|:gi|641674409|ref|XP_008186677.1| PREDICTED: sodium/potassium-transporting ATPase subunit alpha-like [Acyrthosiphon pisum]	tr|K0G7B4|K0G7B4_9HEMI:tr|K0G7B4|K0G7B4_9HEMI SubName: Full=Na+,K+ ATPase alpha-subunit 2 {ECO:0000313|EMBL:AFU25666.1}; GN=unknown OS=Aphis nerii
Contig9139	3456	gi|91095163|ref|XP_968103.1|:gi|91095163|ref|XP_968103.1| PREDICTED: phosphorylated CTD-interacting factor 1 [Tribolium castaneum]	tr|D7ELL0|D7ELL0_TRICA:tr|D7ELL0|D7ELL0_TRICA SubName: Full=Putative uncharacterized protein {ECO:0000313|EMBL:EFA12235.1}; GN=TcasGA2_TC004110 OS=Tribolium castaneum
Contig80939	359	-	-
Contig75238	916	-	tr|F2U7Z3|F2U7Z3_SALR5:tr|F2U7Z3|F2U7Z3_SALR5 SubName: Full=Putative uncharacterized protein {ECO:0000313|EMBL:EGD72898.1}; GN=PTSG_04627 OS=Salpingoeca rosetta
Contig82349	693	gi|71990953|ref|NP_001022765.1|:gi|71990953|ref|NP_001022765.1| Protein BATH-43, isoform b [Caenorhabditis elegans]	tr|F1KSB4|F1KSB4_ASCSU:tr|F1KSB4|F1KSB4_ASCSU SubName: Full=BTB and MATH domain-containing protein 43 {ECO:0000313|EMBL:ADY40768.1}; GN=unknown OS=Ascaris suum
Contig49357	368	-	-
Contig59294	336	-	-
Contig63469	447	gi|675879169|ref|XP_009025143.1|:gi|675879169|ref|XP_009025143.1| hypothetical protein HELRODRAFT_67827 [Helobdella robusta]	tr|G3MN43|G3MN43_9ACAR:tr|G3MN43|G3MN43_9ACAR RecName: Full=60S ribosomal protein L36 {ECO:0000256|RuleBase:RU000665}; GN=unknown OS=Amblyomma maculatum
Contig56395	2291	gi|195995763|ref|XP_002107750.1|:gi|195995763|ref|XP_002107750.1| hypothetical protein TRIADDRAFT_51569 [Trichoplax adhaerens]	tr|L8GVE5|L8GVE5_ACACA:tr|L8GVE5|L8GVE5_ACACA SubName: Full=LsmAD domain containing protein {ECO:0000313|EMBL:ELR17179.1}; GN=ACA1_058350 OS=Acanthamoeba castellanii str. Neff.
Contig69189	1844	gi|351734410|ref|NP_001162054.2|:gi|351734410|ref|NP_001162054.2| cyclin dependent kinase 8 [Bombyx mori]	tr|D3AYN1|D3AYN1_POLPA:tr|D3AYN1|D3AYN1_POLPA SubName: Full=Protein serine/threonine kinase {ECO:0000313|EMBL:EFA86058.1}; GN=cdk8 OS=Polysphondylium pallidum
Contig65446	636	gi|641670277|ref|XP_008185132.1|:gi|641670277|ref|XP_008185132.1| PREDICTED: protein transport protein Sec23A [Acyrthosiphon pisum]	tr|J9K556|J9K556_ACYPI:tr|J9K556|J9K556_ACYPI SubName: Full=Uncharacterized protein {ECO:0000313|EnsemblMetazoa:ACYPI007972-PA}; GN=unknown OS=Acyrthosiphon pisum
First_Contig576	445	gi|91077078|ref|XP_969608.1|:gi|91077078|ref|XP_969608.1| PREDICTED: integrator complex subunit 7 [Tribolium castaneum]	tr|V5GAK5|V5GAK5_ANOGL:tr|V5GAK5|V5GAK5_ANOGL SubName: Full=Integrator complex subunit 7 {ECO:0000313|EMBL:JAB61039.1}; GN=INT7 OS=nobilis).
Contig1965	6716	gi|642910322|ref|XP_008200282.1|:gi|642910322|ref|XP_008200282.1| PREDICTED: LOW QUALITY PROTEIN: calcium-transporting ATPase type 2C member 1 [Tribolium castaneum]	tr|D6W6C6|D6W6C6_TRICA:tr|D6W6C6|D6W6C6_TRICA RecName: Full=Calcium-transporting ATPase {ECO:0000256|RuleBase:RU361146}; GN=TcasGA2_TC011526 OS=Tribolium castaneum
Contig72821	381	-	-
Contig14780	537	-	-
Contig59882	321	-	-
Contig19843	451	-	-
Contig30543	425	-	-
Contig19257	728	-	-
Contig17238	857	gi|383852983|ref|XP_003702004.1|:gi|383852983|ref|XP_003702004.1| PREDICTED: DNA (cytosine-5)-methyltransferase PliMCI-like [Megachile rotundata]	tr|E2C6Q5|E2C6Q5_HARSA:tr|E2C6Q5|E2C6Q5_HARSA RecName: Full=Cytosine-specific methyltransferase {ECO:0000256|RuleBase:RU000417}; GN=EAI_02840 OS=Harpegnathos saltator
Contig69589	1047	gi|676448792|ref|XP_009051845.1|:gi|676448792|ref|XP_009051845.1| hypothetical protein LOTGIDRAFT_96004, partial [Lottia gigantea]	tr|V4A0V6|V4A0V6_LOTGI:tr|V4A0V6|V4A0V6_LOTGI SubName: Full=Uncharacterized protein {ECO:0000313|EMBL:ESO97438.1}; GN=LOTGIDRAFT_96004 OS=Lottia gigantea
Contig32697	847	gi|642934722|ref|XP_008197785.1|:gi|642934722|ref|XP_008197785.1| PREDICTED: uncharacterized protein LOC658747 [Tribolium castaneum]	tr|D6X1X3|D6X1X3_TRICA:tr|D6X1X3|D6X1X3_TRICA SubName: Full=Putative uncharacterized protein Iav {ECO:0000313|EMBL:EFA10736.1}; GN=Iav OS=Tribolium castaneum
Contig26068	406	gi|91084547|ref|XP_973113.1|:gi|91084547|ref|XP_973113.1| PREDICTED: protein unc-45 homolog B [Tribolium castaneum]	tr|D2A586|D2A586_TRICA:tr|D2A586|D2A586_TRICA SubName: Full=Translocase of outer membrane 34 {ECO:0000313|EMBL:EFA05696.1}; GN=Tom34 OS=Tribolium castaneum
Contig34125	826	-	-
Contig7006	2730	gi|642914023|ref|XP_968425.2|:gi|642914023|ref|XP_968425.2| PREDICTED: probable ATP-dependent RNA helicase DDX10 [Tribolium castaneum]	tr|D6WA49|D6WA49_TRICA:tr|D6WA49|D6WA49_TRICA SubName: Full=DEAD (Asp-Glu-Ala-Asp) box polypeptide 10 {ECO:0000313|EMBL:EEZ99276.1}; GN=Ddx10 OS=Tribolium castaneum
Contig42682	613	gi|193596448|ref|XP_001951792.1|:gi|193596448|ref|XP_001951792.1| PREDICTED: heat shock 70 kDa protein 4 [Acyrthosiphon pisum]	tr|J9JVZ3|J9JVZ3_ACYPI:tr|J9JVZ3|J9JVZ3_ACYPI SubName: Full=Uncharacterized protein {ECO:0000313|EnsemblMetazoa:ACYPI004544-PA}; GN=unknown OS=Acyrthosiphon pisum
Contig31545	617	-	-
Contig29453	566	-	-
Contig18334	323	-	-
Contig43721	372	-	-
Contig60413	1019	gi|524866463|ref|XP_005090053.1|:gi|524866463|ref|XP_005090053.1| PREDICTED: TIP41-like protein-like [Aplysia californica]	tr|D3BIE2|D3BIE2_POLPA:tr|D3BIE2|D3BIE2_POLPA SubName: Full=Uncharacterized protein {ECO:0000313|EMBL:EFA79042.1}; GN=PPL_08512 OS=Polysphondylium pallidum
Contig15575	407	gi|665817803|ref|XP_008557689.1|:gi|665817803|ref|XP_008557689.1| PREDICTED: insulin-like receptor [Microplitis demolitor]	tr|V5H1R5|V5H1R5_ANOGL:tr|V5H1R5|V5H1R5_ANOGL RecName: Full=Tyrosine-protein kinase receptor {ECO:0000256|RuleBase:RU000312}; GN=IGF1R OS=nobilis).
Contig32870	1780	gi|662215482|ref|XP_008481625.1|:gi|662215482|ref|XP_008481625.1| PREDICTED: girdin-like [Diaphorina citri]	tr|H9J7H5|H9J7H5_BOMMO:tr|H9J7H5|H9J7H5_BOMMO SubName: Full=Uncharacterized protein {ECO:0000313|EnsemblMetazoa:BGIBMGA005467-TA}; GN=unknown OS=Bombyx mori
Contig62865	509	gi|585698624|ref|XP_006822616.1|:gi|585698624|ref|XP_006822616.1| PREDICTED: uncharacterized oxidoreductase At4g09670-like, partial [Saccoglossus kowalevskii]	tr|A0E4P7|A0E4P7_PARTE:tr|A0E4P7|A0E4P7_PARTE SubName: Full=Chromosome undetermined scaffold_78, whole genome shotgun sequence {ECO:0000313|EMBL:CAK90264.1}; GN=GSPATT00023439001 OS=Paramecium tetraurelia.
Contig43577	403	-	-
Contig67164	1751	gi|675867486|ref|XP_009019303.1|:gi|675867486|ref|XP_009019303.1| hypothetical protein HELRODRAFT_94284 [Helobdella robusta]	tr|T2M8A9|T2M8A9_HYDVU:tr|T2M8A9|T2M8A9_HYDVU SubName: Full=Protein DGCR14 {ECO:0000313|EMBL:CDG68155.1}; GN=DGCR14 OS=Hydra vulgaris
Contig9874	1235	gi|642936915|ref|XP_008194450.1|:gi|642936915|ref|XP_008194450.1| PREDICTED: PHD finger protein 14 isoform X4 [Tribolium castaneum]	tr|D6X3U2|D6X3U2_TRICA:tr|D6X3U2|D6X3U2_TRICA SubName: Full=Putative uncharacterized protein {ECO:0000313|EMBL:EEZ97470.1}; GN=TcasGA2_TC011301 OS=Tribolium castaneum
Contig66398	384	-	-
Contig48807	532	gi|641666093|ref|XP_008183611.1|:gi|641666093|ref|XP_008183611.1| PREDICTED: serine/threonine-protein kinase PRP4 homolog isoform X2 [Acyrthosiphon pisum]	tr|J9KB17|J9KB17_ACYPI:tr|J9KB17|J9KB17_ACYPI SubName: Full=Uncharacterized protein {ECO:0000313|EnsemblMetazoa:ACYPI010151-PA}; GN=LOC100165266 OS=Acyrthosiphon pisum
Contig65051	473	gi|193688360|ref|XP_001947556.1|:gi|193688360|ref|XP_001947556.1| PREDICTED: transcription factor AP-1-like [Acyrthosiphon pisum]	tr|J9JQ37|J9JQ37_ACYPI:tr|J9JQ37|J9JQ37_ACYPI SubName: Full=Uncharacterized protein {ECO:0000313|EnsemblMetazoa:ACYPI002386-PA}; GN=unknown OS=Acyrthosiphon pisum
Contig22880	311	-	-
Contig15911	665	-	-
Contig37161	2475	gi|641667664|ref|XP_008184171.1|:gi|641667664|ref|XP_008184171.1| PREDICTED: RNA-directed DNA polymerase from mobile element jockey-like [Acyrthosiphon pisum]	tr|D7ELQ5|D7ELQ5_TRICA:tr|D7ELQ5|D7ELQ5_TRICA SubName: Full=Putative uncharacterized protein {ECO:0000313|EMBL:EFA12307.1}; GN=TcasGA2_TC016102 OS=Tribolium castaneum
Contig23303	569	gi|645027337|ref|XP_008214030.1|:gi|645027337|ref|XP_008214030.1| PREDICTED: uncharacterized protein LOC103317529 [Nasonia vitripennis]	tr|H9J123|H9J123_BOMMO:tr|H9J123|H9J123_BOMMO SubName: Full=Uncharacterized protein {ECO:0000313|EnsemblMetazoa:BGIBMGA003210-TA}; GN=unknown OS=Bombyx mori
Contig70799	1529	-	-
Contig70575	1996	gi|390340704|ref|XP_003725295.1|:gi|390340704|ref|XP_003725295.1| PREDICTED: monoacylglycerol lipase ABHD12-like [Strongylocentrotus purpuratus]	tr|D2UX72|D2UX72_NAEGR:tr|D2UX72|D2UX72_NAEGR SubName: Full=Predicted protein {ECO:0000313|EMBL:EFC50577.1}; GN=NAEGRDRAFT_2048 OS=Naegleria gruberi
Contig8159	313	-	-
Contig78952	751	gi|675869814|ref|XP_009020467.1|:gi|675869814|ref|XP_009020467.1| hypothetical protein HELRODRAFT_81938 [Helobdella robusta]	tr|A2FGZ7|A2FGZ7_TRIVA:tr|A2FGZ7|A2FGZ7_TRIVA SubName: Full=TKL family protein kinase {ECO:0000313|EMBL:EAX95810.1}; GN=TVAG_375190 OS=Trichomonas vaginalis.
Contig17874	1090	gi|642938802|ref|XP_008199892.1|:gi|642938802|ref|XP_008199892.1| PREDICTED: venom protease-like [Tribolium castaneum]	tr|D7EIV6|D7EIV6_TRICA:tr|D7EIV6|D7EIV6_TRICA SubName: Full=Serine protease P32 {ECO:0000313|EMBL:EFA12385.1}; GN=P32 OS=Tribolium castaneum
Contig66535	479	-	-
Contig62384	2557	gi|291227779|ref|XP_002733861.1|:gi|291227779|ref|XP_002733861.1| PREDICTED: prolyl endopeptidase-like [Saccoglossus kowalevskii]	tr|E9BYZ0|E9BYZ0_CAPO3:tr|E9BYZ0|E9BYZ0_CAPO3 SubName: Full=Prolyl endopeptidase {ECO:0000313|EMBL:EFW39859.1}; GN=CAOG_00384 OS=Capsaspora owczarzaki
Contig6514	1784	gi|642910699|ref|XP_001811437.2|:gi|642910699|ref|XP_001811437.2| PREDICTED: zinc finger protein 367-like [Tribolium castaneum]	tr|D6W6S6|D6W6S6_TRICA:tr|D6W6S6|D6W6S6_TRICA SubName: Full=Putative uncharacterized protein {ECO:0000313|EMBL:EFA11535.1}; GN=TcasGA2_TC016055 OS=Tribolium castaneum
Contig41141	480	-	-
Contig62189	1388	-	-
Contig84084	485	-	-
Contig57348	606	gi|524874861|ref|XP_005094164.1|:gi|524874861|ref|XP_005094164.1| PREDICTED: nuclear transcription factor Y subunit beta-like [Aplysia californica]	tr|E1ZW48|E1ZW48_CAMFO:tr|E1ZW48|E1ZW48_CAMFO SubName: Full=Nuclear transcription factor Y subunit beta {ECO:0000313|EMBL:EFN74557.1}; GN=EAG_11079 OS=Camponotus floridanus
Contig25699	1339	gi|642919915|ref|XP_008192123.1|:gi|642919915|ref|XP_008192123.1| PREDICTED: ankyrin repeat and sterile alpha motif domain-containing protein 1B [Tribolium castaneum]	tr|D1ZZR2|D1ZZR2_TRICA:tr|D1ZZR2|D1ZZR2_TRICA SubName: Full=Putative uncharacterized protein GLEAN_07410 {ECO:0000313|EMBL:EFA01808.1}; GN=GLEAN_07410 OS=Tribolium castaneum
Contig18233	1953	gi|665809584|ref|XP_008553167.1|:gi|665809584|ref|XP_008553167.1| PREDICTED: uncharacterized protein LOC103575240 [Microplitis demolitor]	tr|Q95VB5|Q95VB5_DROVI:tr|Q95VB5|Q95VB5_DROVI SubName: Full=Reverse transcriptase {ECO:0000313|EMBL:AAL14979.1}; GN=ORF1 OS=Drosophila virilis
Contig72043	1777	gi|641652686|ref|XP_008178494.1|:gi|641652686|ref|XP_008178494.1| PREDICTED: uncharacterized protein LOC103307864 [Acyrthosiphon pisum]	tr|A0A078AUM3|A0A078AUM3_STYLE:tr|A0A078AUM3|A0A078AUM3_STYLE SubName: Full=Uncharacterized protein {ECO:0000313|EMBL:CDW84932.1}; GN=Contig5659.g6060 OS=Stylonychia lemnae.
Contig69051	813	-	-
Contig11042	361	-	-
Contig24521	812	-	-
Contig40478	335	-	-
Contig24729	437	-	-
Contig25127	504	-	-
Contig77359	594	-	-
Contig52994	3410	gi|241647509|ref|XP_002411153.1|:gi|241647509|ref|XP_002411153.1| paramyosin, putative [Ixodes scapularis]	tr|A0A087SX82|A0A087SX82_9ARAC:tr|A0A087SX82|A0A087SX82_9ARAC SubName: Full=Eukaryotic translation initiation factor 3 subunit A {ECO:0000313|EMBL:KFM57471.1}; GN=X975_14553 OS=Stegodyphus mimosarum.
Contig83068	433	-	-
Contig23292	635	gi|642913663|ref|XP_973451.2|:gi|642913663|ref|XP_973451.2| PREDICTED: uncharacterized protein LOC662247 [Tribolium castaneum]	tr|N6T3Y7|N6T3Y7_DENPD:tr|N6T3Y7|N6T3Y7_DENPD SubName: Full=Uncharacterized protein {ECO:0000313|EMBL:ENN72348.1}; GN=YQE_10983 OS=Dendroctonus ponderosae
Contig19613	1223	gi|641652312|ref|XP_008178334.1|:gi|641652312|ref|XP_008178334.1| PREDICTED: uncharacterized protein LOC100575585 [Acyrthosiphon pisum]	tr|A0A023AWI8|A0A023AWI8_GRENI:tr|A0A023AWI8|A0A023AWI8_GRENI SubName: Full=Structural protein {ECO:0000313|EMBL:EZG42927.1}; GN=GNI_206900 OS=Gregarina niphandrodes.
Contig23269	312	-	-
Contig9427	603	gi|512927479|ref|XP_004931345.1|:gi|512927479|ref|XP_004931345.1| PREDICTED: mitochondrial glutamate carrier 1-like [Bombyx mori]	tr|W5JRA3|W5JRA3_ANODA:tr|W5JRA3|W5JRA3_ANODA SubName: Full=Mitochondrial glutamate carrier protein {ECO:0000313|EMBL:ETN66666.1}; GN=AND_001543 OS=Anopheles darlingi
Contig1288	897	gi|91093044|ref|XP_966517.1|:gi|91093044|ref|XP_966517.1| PREDICTED: lysosomal aspartic protease [Tribolium castaneum]	tr|C7AAS7|C7AAS7_CALMS:tr|C7AAS7|C7AAS7_CALMS SubName: Full=Putative gut cathepsin D-like aspartic protease {ECO:0000313|EMBL:ACO56332.1}; GN=CatD OS=Callosobruchus maculatus
Contig76495	1331	-	-
Contig13097	591	gi|91087011|ref|XP_974048.1|:gi|91087011|ref|XP_974048.1| PREDICTED: uncharacterized protein ZK637.2 [Tribolium castaneum]	tr|V5H1M6|V5H1M6_ANOGL:tr|V5H1M6|V5H1M6_ANOGL SubName: Full=Uncharacterized protein {ECO:0000313|EMBL:JAB68142.1}; GN=F136A OS=nobilis).
Contig65126	764	gi|641669682|ref|XP_008184912.1|:gi|641669682|ref|XP_008184912.1| PREDICTED: putative GPI-anchored protein PB15E9.01c [Acyrthosiphon pisum]	tr|J9JWD0|J9JWD0_ACYPI:tr|J9JWD0|J9JWD0_ACYPI SubName: Full=Uncharacterized protein {ECO:0000313|EnsemblMetazoa:ACYPI004691-PA}; GN=LOC100160137 OS=Acyrthosiphon pisum
Contig25887	560	gi|642939269|ref|XP_008201306.1|:gi|642939269|ref|XP_008201306.1| PREDICTED: uncharacterized protein LOC103315148, partial [Tribolium castaneum]	tr|A0A069DWI3|A0A069DWI3_9HEMI:tr|A0A069DWI3|A0A069DWI3_9HEMI SubName: Full=Putative penelope-4 adi {ECO:0000313|EMBL:JAC88393.1}; GN=unknown OS=Panstrongylus megistus.
Contig35890	401	-	-
Contig27644	309	-	-
Contig4021	1253	gi|645014437|ref|XP_008203478.1|:gi|645014437|ref|XP_008203478.1| PREDICTED: required for meiotic nuclear division protein 1 homolog [Nasonia vitripennis]	tr|K7IYY1|K7IYY1_NASVI:tr|K7IYY1|K7IYY1_NASVI SubName: Full=Uncharacterized protein {ECO:0000313|EnsemblMetazoa:NV14308-PA}; GN=LOC100119195 OS=Nasonia vitripennis
Contig77892	420	-	-
Contig41693	479	gi|86515358|ref|NP_001034502.1|:gi|86515358|ref|NP_001034502.1| tailless [Tribolium castaneum]	tr|Q9NCB4|Q9NCB4_TRICA:tr|Q9NCB4|Q9NCB4_TRICA SubName: Full=Tc-tailless {ECO:0000313|EMBL:AAF74116.1}; GN=unknown OS=Tribolium castaneum
Contig73487	1337	gi|498978205|ref|XP_004528793.1|:gi|498978205|ref|XP_004528793.1| PREDICTED: 6-hydroxynicotinate 3-monooxygenase-like [Ceratitis capitata]	-
Contig33090	496	-	-
Contig53238	503	-	-
Contig27581	516	gi|642939645|ref|XP_008197387.1|:gi|642939645|ref|XP_008197387.1| PREDICTED: uncharacterized protein LOC103314121 [Tribolium castaneum]	tr|O44321|O44321_TENMO:tr|O44321|O44321_TENMO SubName: Full=Reverse transcriptase {ECO:0000313|EMBL:AAB94041.1}; GN=R2 OS=Tenebrio molitor
Contig24948	950	-	-
Contig60397	3398	gi|512886289|ref|XP_004921733.1|:gi|512886289|ref|XP_004921733.1| PREDICTED: UDP-N-acetylglucosamine--peptide N-acetylglucosaminyltransferase 110 kDa subunit-like [Bombyx mori]	tr|T1JJZ4|T1JJZ4_STRMM:tr|T1JJZ4|T1JJZ4_STRMM SubName: Full=Uncharacterized protein {ECO:0000313|EnsemblMetazoa:SMAR014174-PA}; GN=unknown OS=Strigamia maritima
Contig79258	1912	gi|156371558|ref|XP_001628830.1|:gi|156371558|ref|XP_001628830.1| predicted protein, partial [Nematostella vectensis]	tr|A7SHN7|A7SHN7_NEMVE:tr|A7SHN7|A7SHN7_NEMVE SubName: Full=Predicted protein {ECO:0000313|EMBL:EDO36767.1}; GN=v1g118817 OS=Nematostella vectensis
Contig65872	409	gi|641653357|ref|XP_008178771.1|:gi|641653357|ref|XP_008178771.1| PREDICTED: uncharacterized protein LOC100575991 [Acyrthosiphon pisum]	tr|J9LLS6|J9LLS6_ACYPI:tr|J9LLS6|J9LLS6_ACYPI SubName: Full=Uncharacterized protein {ECO:0000313|EnsemblMetazoa:ACYPI43876-PA}; GN=unknown OS=Acyrthosiphon pisum
Contig34240	453	gi|91092924|ref|XP_971718.1|:gi|91092924|ref|XP_971718.1| PREDICTED: dynein intermediate chain 3, ciliary [Tribolium castaneum]	tr|D6WDC8|D6WDC8_TRICA:tr|D6WDC8|D6WDC8_TRICA SubName: Full=Putative uncharacterized protein {ECO:0000313|EMBL:EEZ99548.1}; GN=TcasGA2_TC000130 OS=Tribolium castaneum
Contig8463	2223	gi|91082901|ref|XP_972219.1|:gi|91082901|ref|XP_972219.1| PREDICTED: zinc finger CCHC domain-containing protein 8 homolog [Tribolium castaneum]	tr|D6WL35|D6WL35_TRICA:tr|D6WL35|D6WL35_TRICA SubName: Full=Putative uncharacterized protein {ECO:0000313|EMBL:EFA04058.1}; GN=TcasGA2_TC014291 OS=Tribolium castaneum
Contig53095	3555	gi|196008044|ref|XP_002113888.1|:gi|196008044|ref|XP_002113888.1| hypothetical protein TRIADDRAFT_26821 [Trichoplax adhaerens]	tr|B1X4U7|B1X4U7_PAUCH:tr|B1X4U7|B1X4U7_PAUCH SubName: Full=Isoleucyl-tRNA synthetase {ECO:0000313|EMBL:ACB42966.1}; GN=ileS OS=Paulinella chromatophora.
Contig1750	3749	gi|642920513|ref|XP_008192381.1|:gi|642920513|ref|XP_008192381.1| PREDICTED: eukaryotic translation initiation factor 5B [Tribolium castaneum]	tr|N6TM48|N6TM48_DENPD:tr|N6TM48|N6TM48_DENPD SubName: Full=Uncharacterized protein {ECO:0000313|EMBL:ENN79063.1}; GN=YQE_04484 OS=Dendroctonus ponderosae
Contig62708	331	-	-
Contig19139	974	-	-
Contig11341	1941	gi|242016775|ref|XP_002428904.1|:gi|242016775|ref|XP_002428904.1| angiomotin, putative [Pediculus humanus corporis]	tr|D6X3V3|D6X3V3_TRICA:tr|D6X3V3|D6X3V3_TRICA SubName: Full=Putative uncharacterized protein {ECO:0000313|EMBL:EEZ97473.1}; GN=TcasGA2_TC011305 OS=Tribolium castaneum
Contig82499	462	-	-
Contig36500	386	-	-
Contig12797	1424	gi|642934998|ref|XP_008199900.1|:gi|642934998|ref|XP_008199900.1| PREDICTED: pre-mRNA-splicing ATP-dependent RNA helicase PRP28-like [Tribolium castaneum]	tr|D6X2J1|D6X2J1_TRICA:tr|D6X2J1|D6X2J1_TRICA SubName: Full=Putative uncharacterized protein {ECO:0000313|EMBL:EFA09450.1}; GN=TcasGA2_TC010665 OS=Tribolium castaneum
Contig3769	413	-	-
Contig80467	329	-	-
Contig7710	310	gi|572314802|ref|XP_006623068.1|:gi|572314802|ref|XP_006623068.1| PREDICTED: uncharacterized protein LOC102676530 [Apis dorsata]	tr|G9LPR3|G9LPR3_HELAM:tr|G9LPR3|G9LPR3_HELAM SubName: Full=UDP-glycosyltransferase UGT42C1 {ECO:0000313|EMBL:AEW43136.1}; GN=UGT42C1 OS=Helicoverpa armigera
Contig47046	360	-	-
Contig61574	2253	-	-
Contig56812	523	-	-
Contig73883	1381	gi|350417896|ref|XP_003491633.1|:gi|350417896|ref|XP_003491633.1| PREDICTED: calcium-binding mitochondrial carrier protein SCaMC-2-like isoform 2 [Bombus impatiens]	tr|T1DTB5|T1DTB5_ANOAQ:tr|T1DTB5|T1DTB5_ANOAQ SubName: Full=Putative transmembrane transport {ECO:0000313|EMBL:JAB00522.1}; GN=unknown OS=Anopheles aquasalis
Contig31163	395	-	-
Contig51124	363	gi|557773733|ref|XP_005186519.1|:gi|557773733|ref|XP_005186519.1| PREDICTED: leucine-rich repeat and WD repeat-containing protein KIAA1239-like [Musca domestica]	tr|D2A4Y1|D2A4Y1_TRICA:tr|D2A4Y1|D2A4Y1_TRICA SubName: Full=Putative uncharacterized protein GLEAN_15281 {ECO:0000313|EMBL:EFA05162.1}; GN=GLEAN_15281 OS=Tribolium castaneum
Contig9407	711	gi|195457478|ref|XP_002075582.1|:gi|195457478|ref|XP_002075582.1| GK19000 [Drosophila willistoni]	tr|A0A069DY49|A0A069DY49_9HEMI:tr|A0A069DY49|A0A069DY49_9HEMI SubName: Full=Putative tgf beta-inducible nuclear protein 1 {ECO:0000313|EMBL:JAC86299.1}; GN=unknown OS=Panstrongylus megistus.
Contig10787	307	gi|645012847|ref|XP_001604460.2|:gi|645012847|ref|XP_001604460.2| PREDICTED: heat shock 70 kDa protein cognate 3 isoform X2 [Nasonia vitripennis]	tr|K7ITP7|K7ITP7_NASVI:tr|K7ITP7|K7ITP7_NASVI RecName: Full=Delta-aminolevulinic acid dehydratase {ECO:0000256|RuleBase:RU000515}; GN=LOC100120866 OS=Nasonia vitripennis
Contig65821	1241	gi|193582540|ref|XP_001946425.1|:gi|193582540|ref|XP_001946425.1| PREDICTED: programmed cell death protein 4 [Acyrthosiphon pisum]	tr|J9JTH1|J9JTH1_ACYPI:tr|J9JTH1|J9JTH1_ACYPI SubName: Full=Uncharacterized protein {ECO:0000313|EnsemblMetazoa:ACYPI003626-PA}; GN=LOC100169552 OS=Acyrthosiphon pisum
Contig43345	487	-	-
Contig1992	623	gi|282158107|ref|NP_001164097.1|:gi|282158107|ref|NP_001164097.1| esterase 6 precursor [Tribolium castaneum]	tr|V5I8F7|V5I8F7_ANOGL:tr|V5I8F7|V5I8F7_ANOGL SubName: Full=Venom carboxylesterase-6 {ECO:0000313|EMBL:JAB63701.1}; GN=EST6 OS=nobilis).
Contig80840	421	-	-
Contig23058	1190	gi|642928731|ref|XP_008199758.1|:gi|642928731|ref|XP_008199758.1| PREDICTED: sodium/hydrogen exchanger 10-like [Tribolium castaneum]	tr|D6WPI2|D6WPI2_TRICA:tr|D6WPI2|D6WPI2_TRICA SubName: Full=Putative uncharacterized protein {ECO:0000313|EMBL:EFA06221.1}; GN=TcasGA2_TC009070 OS=Tribolium castaneum
Contig64644	440	-	-
Contig63519	612	gi|390364848|ref|XP_781185.3|:gi|390364848|ref|XP_781185.3| PREDICTED: peptide transporter PTR1-like [Strongylocentrotus purpuratus]	tr|X6LXU8|X6LXU8_RETFI:tr|X6LXU8|X6LXU8_RETFI SubName: Full=Uncharacterized protein {ECO:0000313|EMBL:ETO06419.1}; GN=RFI_30977 OS=Reticulomyxa filosa.
Contig31586	332	-	-
Contig4558	3581	gi|642912516|ref|XP_008200897.1|:gi|642912516|ref|XP_008200897.1| PREDICTED: slit homolog 1 protein [Tribolium castaneum]	tr|D6WCH6|D6WCH6_TRICA:tr|D6WCH6|D6WCH6_TRICA SubName: Full=Tollo {ECO:0000313|EMBL:EEZ99353.1}; GN=tollo OS=Tribolium castaneum
Contig52896	944	-	-
Contig61472	632	-	-
Contig32656	326	-	-
Contig58159	1719	-	-
Contig46318	519	-	-
Contig8673	431	gi|557761181|ref|XP_005180310.1|:gi|557761181|ref|XP_005180310.1| PREDICTED: tyrosine aminotransferase-like isoform X1 [Musca domestica]	tr|N6THT0|N6THT0_DENPD:tr|N6THT0|N6THT0_DENPD SubName: Full=Uncharacterized protein {ECO:0000313|EMBL:ENN77368.1}; GN=YQE_06193 OS=Dendroctonus ponderosae
Contig40683	317	-	-
Contig50591	840	gi|585685564|ref|XP_006820153.1|:gi|585685564|ref|XP_006820153.1| PREDICTED: uncharacterized protein LOC102801174 [Saccoglossus kowalevskii]	tr|D2CFZ5|D2CFZ5_TRICA:tr|D2CFZ5|D2CFZ5_TRICA SubName: Full=Putative uncharacterized protein GLEAN_05090 {ECO:0000313|EMBL:EFA11850.1}; GN=GLEAN_05090 OS=Tribolium castaneum
Contig28290	390	-	-
Contig430	325	gi|91085437|ref|XP_968834.1|:gi|91085437|ref|XP_968834.1| PREDICTED: protein zyg-11 homolog [Tribolium castaneum]	tr|D2A447|D2A447_TRICA:tr|D2A447|D2A447_TRICA SubName: Full=Putative uncharacterized protein GLEAN_15823 {ECO:0000313|EMBL:EFA05616.1}; GN=GLEAN_15823 OS=Tribolium castaneum
Contig499	882	gi|91081763|ref|XP_973188.1|:gi|91081763|ref|XP_973188.1| PREDICTED: UDP-glucuronosyltransferase 2B20 [Tribolium castaneum]	tr|D2A215|D2A215_TRICA:tr|D2A215|D2A215_TRICA SubName: Full=Putative uncharacterized protein GLEAN_07056 {ECO:0000313|EMBL:EFA01500.1}; GN=GLEAN_07056 OS=Tribolium castaneum
Contig78590	1142	-	-
First_Contig1048	526	-	-
Contig12919	659	-	-
Contig9544	783	gi|642929943|ref|XP_008196036.1|:gi|642929943|ref|XP_008196036.1| PREDICTED: microtubule-associated protein futsch-like isoform X1 [Tribolium castaneum]	tr|D6WS71|D6WS71_TRICA:tr|D6WS71|D6WS71_TRICA SubName: Full=Putative uncharacterized protein {ECO:0000313|EMBL:EFA05925.1}; GN=TcasGA2_TC008741 OS=Tribolium castaneum
Contig7648	935	-	-
Contig1902	655	-	-
Contig32335	449	-	-
Contig6329	706	gi|383858766|ref|XP_003704870.1|:gi|383858766|ref|XP_003704870.1| PREDICTED: uncharacterized protein LOC100882592 [Megachile rotundata]	tr|T1HVU6|T1HVU6_RHOPR:tr|T1HVU6|T1HVU6_RHOPR SubName: Full=Uncharacterized protein {ECO:0000313|EnsemblMetazoa:RPRC008166-PA}; GN=unknown OS=Rhodnius prolixus
Contig70689	769	-	-
Contig64354	509	gi|193605913|ref|XP_001947323.1|:gi|193605913|ref|XP_001947323.1| PREDICTED: hrp65 protein-like isoform X2 [Acyrthosiphon pisum]	tr|J9JUZ3|J9JUZ3_ACYPI:tr|J9JUZ3|J9JUZ3_ACYPI SubName: Full=Uncharacterized protein {ECO:0000313|EnsemblMetazoa:ACYPI004173-PA}; GN=unknown OS=Acyrthosiphon pisum
Contig48937	3171	gi|242000410|ref|XP_002434848.1|:gi|242000410|ref|XP_002434848.1| lin-9, putative, partial [Ixodes scapularis]	tr|I7MKQ3|I7MKQ3_TETTS:tr|I7MKQ3|I7MKQ3_TETTS SubName: Full=DIRP family protein {ECO:0000313|EMBL:EAR99720.3}; GN=TTHERM_00591560 OS=Tetrahymena thermophila
Contig43601	474	-	-
Contig54941	427	-	-
Contig39345	509	gi|641653697|ref|XP_008178893.1|:gi|641653697|ref|XP_008178893.1| PREDICTED: CCR4-NOT transcription complex subunit 1-like isoform X2 [Acyrthosiphon pisum]	tr|X1WUZ7|X1WUZ7_ACYPI:tr|X1WUZ7|X1WUZ7_ACYPI SubName: Full=Uncharacterized protein {ECO:0000313|EnsemblMetazoa:ACYPI067726-PA}; GN=MPVSVPKDIE DEANSYFQRI YNLAPHHSLS IDEVLEMLKR FQESPVKRER EVFCCMLRNL OS=Acyrthosiphon pisum
Contig67619	1076	gi|312073362|ref|XP_003139486.1|:gi|312073362|ref|XP_003139486.1| MSP domain-containing protein VAP [Loa loa]	tr|G3MJQ1|G3MJQ1_9ACAR:tr|G3MJQ1|G3MJQ1_9ACAR SubName: Full=Putative uncharacterized protein {ECO:0000313|EMBL:AEO33719.1}; GN=unknown OS=Amblyomma maculatum
Contig43586	627	gi|662210532|ref|XP_008478909.1|:gi|662210532|ref|XP_008478909.1| PREDICTED: uncharacterized protein LOC103515745 [Diaphorina citri]	tr|Q07431|Q07431_BOMMO:tr|Q07431|Q07431_BOMMO SubName: Full=Reverse transcriptase {ECO:0000313|EMBL:AAA92147.1}; GN=unknown OS=Bombyx mori
Contig41316	786	-	-
First_Contig252	494	-	-
Contig33433	1787	-	-
Contig77934	404	-	tr|E9AVA1|E9AVA1_LEIMU:tr|E9AVA1|E9AVA1_LEIMU SubName: Full=Surface antigen-like protein {ECO:0000313|EMBL:CBZ26883.1}; GN=LMXM_21_1170 OS=Leishmania mexicana
Contig74419	941	gi|196003438|ref|XP_002111586.1|:gi|196003438|ref|XP_002111586.1| expressed hypothetical protein [Trichoplax adhaerens]	tr|B3RVT2|B3RVT2_TRIAD:tr|B3RVT2|B3RVT2_TRIAD SubName: Full=Putative uncharacterized protein {ECO:0000313|EMBL:EDV25553.1}; GN=TRIADDRAFT_37592 OS=Trichoplax adhaerens
Contig17906	3803	gi|642910541|ref|XP_008200256.1|:gi|642910541|ref|XP_008200256.1| PREDICTED: uncharacterized protein LOC660966 [Tribolium castaneum]	tr|D6W6L9|D6W6L9_TRICA:tr|D6W6L9|D6W6L9_TRICA SubName: Full=Putative uncharacterized protein {ECO:0000313|EMBL:EFA10859.1}; GN=TcasGA2_TC001636 OS=Tribolium castaneum
Contig4700	2105	gi|642918268|ref|XP_008191439.1|:gi|642918268|ref|XP_008191439.1| PREDICTED: methoprene-tolerant isoform X1 [Tribolium castaneum]	tr|B5U9B2|B5U9B2_TRICA:tr|B5U9B2|B5U9B2_TRICA SubName: Full=Methoprene-tolerant {ECO:0000313|EMBL:BAG71980.1}; GN=TcMet OS=Tribolium castaneum
Contig78858	504	-	-
Contig23065	456	-	-
Contig32524	410	-	-
Contig21038	486	-	-
Contig79381	864	-	-
Contig13794	505	gi|91088231|ref|XP_973706.1|:gi|91088231|ref|XP_973706.1| PREDICTED: factor VIII intron 22 protein-like [Tribolium castaneum]	tr|J3JX32|J3JX32_DENPD:tr|J3JX32|J3JX32_DENPD SubName: Full=Uncharacterized protein {ECO:0000313|EMBL:AEE62762.1}; GN=DDLDIGCISV SSESLQAGLA CHNHASSRYP OS=Dendroctonus ponderosae
Contig20723	614	-	-
Contig25552	363	-	-
Contig10051	1526	gi|642916524|ref|XP_008191078.1|:gi|642916524|ref|XP_008191078.1| PREDICTED: eukaryotic translation initiation factor 5B-like [Tribolium castaneum]	tr|D6WHR0|D6WHR0_TRICA:tr|D6WHR0|D6WHR0_TRICA SubName: Full=Putative uncharacterized protein {ECO:0000313|EMBL:EFA00678.1}; GN=TcasGA2_TC003555 OS=Tribolium castaneum
Contig26730	1176	gi|189237865|ref|XP_001815524.1|:gi|189237865|ref|XP_001815524.1| PREDICTED: meiotic recombination protein SPO11 [Tribolium castaneum]	tr|D6WJ60|D6WJ60_TRICA:tr|D6WJ60|D6WJ60_TRICA SubName: Full=Putative uncharacterized protein {ECO:0000313|EMBL:EFA03167.1}; GN=TcasGA2_TC013087 OS=Tribolium castaneum
Contig83344	452	gi|328723515|ref|XP_001951336.2|:gi|328723515|ref|XP_001951336.2| PREDICTED: collagen alpha-1(IV) chain-like [Acyrthosiphon pisum]	tr|X1WIT8|X1WIT8_ACYPI:tr|X1WIT8|X1WIT8_ACYPI SubName: Full=Uncharacterized protein {ECO:0000313|EnsemblMetazoa:ACYPI004656-PA}; GN=unknown OS=Acyrthosiphon pisum
Contig72807	1288	-	-
Contig52316	312	-	-
Contig16736	1116	-	-
Contig57467	1359	gi|585703422|ref|XP_006823254.1|:gi|585703422|ref|XP_006823254.1| PREDICTED: uncharacterized protein LOC100370876 [Saccoglossus kowalevskii]	tr|X6N8V2|X6N8V2_RETFI:tr|X6N8V2|X6N8V2_RETFI SubName: Full=Uncharacterized protein {ECO:0000313|EMBL:ETO22328.1}; GN=RFI_14866 OS=Reticulomyxa filosa.
Contig40576	1163	gi|194760312|ref|XP_001962385.1|:gi|194760312|ref|XP_001962385.1| GF14465 [Drosophila ananassae]	tr|R4R213|R4R213_DROBU:tr|R4R213|R4R213_DROBU SubName: Full=Transposase {ECO:0000313|EMBL:AGL76355.1}; GN=transposase OS=Drosophila buzzatii
Contig35342	468	-	-
Contig35900	722	gi|240849235|ref|NP_001155432.1|:gi|240849235|ref|NP_001155432.1| ribosomal protein S19e-like [Acyrthosiphon pisum]	tr|C4WUI7|C4WUI7_ACYPI:tr|C4WUI7|C4WUI7_ACYPI SubName: Full=ACYPI001643 protein {ECO:0000313|EMBL:BAH71557.1}; GN=ACYPI001643 OS=Acyrthosiphon pisum
Contig7554	410	-	-
Contig53220	373	-	-
Contig73052	728	gi|156361112|ref|XP_001625364.1|:gi|156361112|ref|XP_001625364.1| predicted protein [Nematostella vectensis]	tr|A7SSQ4|A7SSQ4_NEMVE:tr|A7SSQ4|A7SSQ4_NEMVE SubName: Full=Predicted protein {ECO:0000313|EMBL:EDO33264.1}; GN=v1g173932 OS=Nematostella vectensis
Contig61774	389	-	-
Contig79152	588	-	-
Contig8335	423	gi|91088421|ref|XP_967011.1|:gi|91088421|ref|XP_967011.1| PREDICTED: activated RNA polymerase II transcriptional coactivator p15 [Tribolium castaneum]	tr|D6WW15|D6WW15_TRICA:tr|D6WW15|D6WW15_TRICA SubName: Full=Putative uncharacterized protein {ECO:0000313|EMBL:EFA08648.1}; GN=TcasGA2_TC006312 OS=Tribolium castaneum
Contig23597	553	gi|642912231|ref|XP_008199946.1|:gi|642912231|ref|XP_008199946.1| PREDICTED: DNA-dependent protein kinase catalytic subunit-like [Tribolium castaneum]	tr|D6WBH3|D6WBH3_TRICA:tr|D6WBH3|D6WBH3_TRICA SubName: Full=Putative uncharacterized protein {ECO:0000313|EMBL:EEZ99162.1}; GN=TcasGA2_TC016161 OS=Tribolium castaneum
Contig69005	1928	-	-
Contig50155	454	-	-
Contig36533	529	-	-
Contig58123	458	gi|498989158|ref|XP_004531538.1|:gi|498989158|ref|XP_004531538.1| PREDICTED: uncharacterized protein LOC101452609 [Ceratitis capitata]	tr|W8BF34|W8BF34_CERCA:tr|W8BF34|W8BF34_CERCA SubName: Full=Retrovirus-related Pol polyprotein from type-2 retrotransposable element R2DM {ECO:0000313|EMBL:JAB88334.1}; GN=POLR OS=Ceratitis capitata
Contig39194	433	-	-
Contig23411	1808	gi|91091044|ref|XP_975231.1|:gi|91091044|ref|XP_975231.1| PREDICTED: protein croquemort-like isoform X2 [Tribolium castaneum]	tr|D6X012|D6X012_TRICA:tr|D6X012|D6X012_TRICA SubName: Full=Putative uncharacterized protein {ECO:0000313|EMBL:EFA10786.1}; GN=TcasGA2_TC012756 OS=Tribolium castaneum
Contig55399	2124	gi|662201228|ref|XP_008473861.1|:gi|662201228|ref|XP_008473861.1| PREDICTED: pentatricopeptide repeat-containing protein At1g05670, mitochondrial-like [Diaphorina citri]	tr|L8HLT1|L8HLT1_ACACA:tr|L8HLT1|L8HLT1_ACACA SubName: Full=Pentatricopeptide repeat domain containing protein {ECO:0000313|EMBL:ELR25603.1}; GN=ACA1_027800 OS=Acanthamoeba castellanii str. Neff.
Contig29830	573	-	-
Contig8163	305	gi|642922242|ref|XP_008193074.1|:gi|642922242|ref|XP_008193074.1| PREDICTED: sodium/potassium-transporting ATPase subunit beta-2 isoform X2 [Tribolium castaneum]	tr|D6WJI7|D6WJI7_TRICA:tr|D6WJI7|D6WJI7_TRICA SubName: Full=Putative uncharacterized protein {ECO:0000313|EMBL:EFA03900.1}; GN=TcasGA2_TC014030 OS=Tribolium castaneum
Contig72144	851	gi|291238055|ref|XP_002738940.1|:gi|291238055|ref|XP_002738940.1| PREDICTED: 40S ribosomal protein S10-like [Saccoglossus kowalevskii]	tr|Q70MT4|Q70MT4_CRAGI:tr|Q70MT4|Q70MT4_CRAGI SubName: Full=40S ribosomal protein S10 {ECO:0000313|EMBL:EKC23947.1}; GN=CGI_10012002 OS=Crassostrea gigas
Contig717	1077	gi|557765137|ref|XP_005182272.1|:gi|557765137|ref|XP_005182272.1| PREDICTED: ejaculatory bulb-specific protein 3-like [Musca domestica]	tr|W5JKP3|W5JKP3_ANODA:tr|W5JKP3|W5JKP3_ANODA SubName: Full=Serine/threonine kinase {ECO:0000313|EMBL:ETN63878.1}; GN=AND_004397 OS=Anopheles darlingi
Contig80090	337	-	-
Contig27553	1128	gi|642936690|ref|XP_008198538.1|:gi|642936690|ref|XP_008198538.1| PREDICTED: cGMP-specific 3',5'-cyclic phosphodiesterase-like [Tribolium castaneum]	tr|D6X0V1|D6X0V1_TRICA:tr|D6X0V1|D6X0V1_TRICA SubName: Full=Putative uncharacterized protein {ECO:0000313|EMBL:EFA09545.1}; GN=TcasGA2_TC011654 OS=Tribolium castaneum
Contig47331	513	gi|390334537|ref|XP_003723948.1|:gi|390334537|ref|XP_003723948.1| PREDICTED: uncharacterized protein LOC100891555 [Strongylocentrotus purpuratus]	tr|D7ELQ5|D7ELQ5_TRICA:tr|D7ELQ5|D7ELQ5_TRICA SubName: Full=Putative uncharacterized protein {ECO:0000313|EMBL:EFA12307.1}; GN=TcasGA2_TC016102 OS=Tribolium castaneum
Contig28252	1157	gi|662207601|ref|XP_008477311.1|:gi|662207601|ref|XP_008477311.1| PREDICTED: uncharacterized protein LOC103514221 [Diaphorina citri]	tr|W8BF34|W8BF34_CERCA:tr|W8BF34|W8BF34_CERCA SubName: Full=Retrovirus-related Pol polyprotein from type-2 retrotransposable element R2DM {ECO:0000313|EMBL:JAB88334.1}; GN=POLR OS=Ceratitis capitata
Contig17027	482	gi|642910461|ref|XP_008190748.1|:gi|642910461|ref|XP_008190748.1| PREDICTED: fibroblast growth factor receptor homolog 1-like isoform X2 [Tribolium castaneum]	tr|D6W6I2|D6W6I2_TRICA:tr|D6W6I2|D6W6I2_TRICA SubName: Full=Heartless {ECO:0000313|EMBL:EFA11574.1}; GN=htl OS=Tribolium castaneum
Contig60953	1528	gi|156359385|ref|XP_001624750.1|:gi|156359385|ref|XP_001624750.1| predicted protein, partial [Nematostella vectensis]	tr|L8H0J9|L8H0J9_ACACA:tr|L8H0J9|L8H0J9_ACACA SubName: Full=Integral membrane protein duf6 domain containing protein {ECO:0000313|EMBL:ELR19019.1}; GN=ACA1_235070 OS=Acanthamoeba castellanii str. Neff.
Contig41917	508	gi|189238613|ref|XP_968455.2|:gi|189238613|ref|XP_968455.2| PREDICTED: copper-transporting ATPase 1 isoform X3 [Tribolium castaneum]	tr|D2A442|D2A442_TRICA:tr|D2A442|D2A442_TRICA SubName: Full=Putative uncharacterized protein GLEAN_15818 {ECO:0000313|EMBL:EFA05612.1}; GN=GLEAN_15818 OS=Tribolium castaneum
Contig38980	1331	gi|662194607|ref|XP_008470258.1|:gi|662194607|ref|XP_008470258.1| PREDICTED: uncharacterized protein LOC103507554 [Diaphorina citri]	tr|D7GYL6|D7GYL6_TRICA:tr|D7GYL6|D7GYL6_TRICA SubName: Full=Putative uncharacterized protein {ECO:0000313|EMBL:EFA13462.1}; GN=TcasGA2_TC005062 OS=Tribolium castaneum
Contig19927	832	-	tr|A0A026VS63|A0A026VS63_CERBI:tr|A0A026VS63|A0A026VS63_CERBI SubName: Full=Uncharacterized protein {ECO:0000313|EMBL:EZA46588.1}; GN=X777_00002 OS=Cerapachys biroi
Contig36630	1619	gi|156359385|ref|XP_001624750.1|:gi|156359385|ref|XP_001624750.1| predicted protein, partial [Nematostella vectensis]	tr|A7SUH6|A7SUH6_NEMVE:tr|A7SUH6|A7SUH6_NEMVE SubName: Full=Predicted protein {ECO:0000313|EMBL:EDO32650.1}; GN=v1g70984 OS=Nematostella vectensis
Contig17494	386	-	-
Contig67161	382	-	-
Contig61281	3385	-	-
Contig60284	1558	gi|383857058|ref|XP_003704023.1|:gi|383857058|ref|XP_003704023.1| PREDICTED: uncharacterized protein LOC100879265 [Megachile rotundata]	tr|F0ZYR6|F0ZYR6_DICPU:tr|F0ZYR6|F0ZYR6_DICPU SubName: Full=Putative uncharacterized protein {ECO:0000313|EMBL:EGC30913.1}; GN=DICPUDRAFT_157293 OS=Dictyostelium purpureum
Contig83031	479	gi|512924326|ref|XP_004930568.1|:gi|512924326|ref|XP_004930568.1| PREDICTED: leucine-rich repeat protein soc-2 homolog [Bombyx mori]	tr|X6N8V2|X6N8V2_RETFI:tr|X6N8V2|X6N8V2_RETFI SubName: Full=Uncharacterized protein {ECO:0000313|EMBL:ETO22328.1}; GN=RFI_14866 OS=Reticulomyxa filosa.
Contig55357	1540	gi|676443506|ref|XP_009050136.1|:gi|676443506|ref|XP_009050136.1| hypothetical protein LOTGIDRAFT_142052 [Lottia gigantea]	sp|Q54DW2|ERGI3_DICDI:sp|Q54DW2|ERGI3_DICDI RecName: Full=Probable endoplasmic reticulum-Golgi intermediate compartment protein 3; GN=ergic3; OS=Dictyostelium discoideum
Contig68767	528	-	-
Contig68280	1486	gi|498992733|ref|XP_004532426.1|:gi|498992733|ref|XP_004532426.1| PREDICTED: P-protein-like [Ceratitis capitata]	tr|A9VCN5|A9VCN5_MONBE:tr|A9VCN5|A9VCN5_MONBE SubName: Full=Predicted protein {ECO:0000313|EMBL:EDQ84716.1}; GN=34582 OS=Monosiga brevicollis
Contig27331	311	-	-
Contig66921	316	-	-
Contig8983	679	gi|642933143|ref|XP_008197274.1|:gi|642933143|ref|XP_008197274.1| PREDICTED: UPF0378 protein KIAA0100 [Tribolium castaneum]	tr|D6WYH8|D6WYH8_TRICA:tr|D6WYH8|D6WYH8_TRICA SubName: Full=Putative uncharacterized protein {ECO:0000313|EMBL:EFA07873.1}; GN=TcasGA2_TC005447 OS=Tribolium castaneum
First_Contig339	577	gi|498942716|ref|XP_004521760.1|:gi|498942716|ref|XP_004521760.1| PREDICTED: probable tRNA (guanine(26)-N(2))-dimethyltransferase-like [Ceratitis capitata]	tr|A0A085NPG2|A0A085NPG2_9BILA:tr|A0A085NPG2|A0A085NPG2_9BILA SubName: Full=Uncharacterized protein {ECO:0000313|EMBL:KFD71358.1}; GN=M514_07158 OS=Trichuris suis
Contig74736	474	-	-
Contig13344	388	gi|642914581|ref|XP_008190273.1|:gi|642914581|ref|XP_008190273.1| PREDICTED: uncharacterized protein LOC660922 isoform X1 [Tribolium castaneum]	tr|D6WB92|D6WB92_TRICA:tr|D6WB92|D6WB92_TRICA SubName: Full=Putative uncharacterized protein {ECO:0000313|EMBL:EEZ98711.1}; GN=TcasGA2_TC001252 OS=Tribolium castaneum
Contig75701	435	-	-
Contig62505	790	-	-
Contig40571	611	-	-
Contig51756	350	-	-
Contig16937	1587	-	-
Contig4432	1636	gi|642930675|ref|XP_966843.2|:gi|642930675|ref|XP_966843.2| PREDICTED: lethal(2) giant larvae protein homolog 1 isoform X2 [Tribolium castaneum]	tr|D6WYA8|D6WYA8_TRICA:tr|D6WYA8|D6WYA8_TRICA SubName: Full=Lethal giant larvae {ECO:0000313|EMBL:AHY24027.1}; GN=lgl OS=Tribolium castaneum
Contig64338	433	gi|288558746|ref|NP_001165736.1|:gi|288558746|ref|NP_001165736.1| RR1 cuticle protein 5 [Acyrthosiphon pisum]	tr|J9JYS6|J9JYS6_ACYPI:tr|J9JYS6|J9JYS6_ACYPI SubName: Full=Uncharacterized protein {ECO:0000313|EnsemblMetazoa:ACYPI005591-PA}; GN=LOC100572671 OS=Acyrthosiphon pisum
Contig26841	543	gi|91084907|ref|XP_969916.1|:gi|91084907|ref|XP_969916.1| PREDICTED: cytosolic 10-formyltetrahydrofolate dehydrogenase [Tribolium castaneum]	tr|U4UYS7|U4UYS7_DENPD:tr|U4UYS7|U4UYS7_DENPD SubName: Full=Uncharacterized protein {ECO:0000313|EMBL:ERL95485.1}; GN=D910_12747 OS=Dendroctonus ponderosae
Contig31394	577	-	-
Contig56892	332	-	-
Contig14454	335	-	-
Contig55603	3675	gi|676448658|ref|XP_009051803.1|:gi|676448658|ref|XP_009051803.1| hypothetical protein LOTGIDRAFT_209160 [Lottia gigantea]	tr|E9BXL6|E9BXL6_CAPO3:tr|E9BXL6|E9BXL6_CAPO3 SubName: Full=UV-damaged DNA binding protein {ECO:0000313|EMBL:EFW40405.2}; GN=CAOG_00930 OS=Capsaspora owczarzaki
Contig36766	459	gi|449686435|ref|XP_004211173.1|:gi|449686435|ref|XP_004211173.1| PREDICTED: uncharacterized protein LOC101237905 [Hydra vulgaris]	tr|D7ELC8|D7ELC8_TRICA:tr|D7ELC8|D7ELC8_TRICA SubName: Full=Putative uncharacterized protein {ECO:0000313|EMBL:EFA11995.1}; GN=TcasGA2_TC005145 OS=Tribolium castaneum
Contig16301	989	gi|91083663|ref|XP_967746.1|:gi|91083663|ref|XP_967746.1| PREDICTED: mitotic spindle assembly checkpoint protein MAD2A [Tribolium castaneum]	tr|D6WMW7|D6WMW7_TRICA:tr|D6WMW7|D6WMW7_TRICA SubName: Full=Mitotic spindle assembly checkpoint protein Mad2 {ECO:0000313|EMBL:EFA04580.1}; GN=mad2 OS=Tribolium castaneum
Contig75316	647	-	-
Contig59173	1790	gi|156401320|ref|XP_001639239.1|:gi|156401320|ref|XP_001639239.1| predicted protein, partial [Nematostella vectensis]	tr|D3BEM7|D3BEM7_POLPA:tr|D3BEM7|D3BEM7_POLPA SubName: Full=Seven transmembrane domain protein {ECO:0000313|EMBL:EFA80358.1}; GN=PPL_07191 OS=Polysphondylium pallidum
Contig32354	315	-	-
Contig13567	843	gi|91079510|ref|XP_969537.1|:gi|91079510|ref|XP_969537.1| PREDICTED: methyl-CpG-binding domain protein 2 [Tribolium castaneum]	tr|D6WEM7|D6WEM7_TRICA:tr|D6WEM7|D6WEM7_TRICA SubName: Full=Putative uncharacterized protein {ECO:0000313|EMBL:EFA00872.1}; GN=TcasGA2_TC003775 OS=Tribolium castaneum
Contig12237	476	gi|642922184|ref|XP_008193050.1|:gi|642922184|ref|XP_008193050.1| PREDICTED: probable GPI-anchored adhesin-like protein PGA55 isoform X1 [Tribolium castaneum]	tr|D6WJG2|D6WJG2_TRICA:tr|D6WJG2|D6WJG2_TRICA SubName: Full=Putative uncharacterized protein {ECO:0000313|EMBL:EFA03892.1}; GN=TcasGA2_TC014016 OS=Tribolium castaneum
Contig28133	671	gi|255522807|ref|NP_001157316.1|:gi|255522807|ref|NP_001157316.1| longitudinals lacking isoform 7 [Tribolium castaneum]	tr|N6TYV5|N6TYV5_DENPD:tr|N6TYV5|N6TYV5_DENPD SubName: Full=Uncharacterized protein {ECO:0000313|EMBL:ENN73531.1}; GN=D910_06818 OS=Dendroctonus ponderosae
Contig11688	386	-	-
Contig24987	4271	gi|91086865|ref|XP_969198.1|:gi|91086865|ref|XP_969198.1| PREDICTED: probable serine/threonine-protein kinase nek3 isoform X1 [Tribolium castaneum]	tr|U4UA51|U4UA51_DENPD:tr|U4UA51|U4UA51_DENPD SubName: Full=Uncharacterized protein {ECO:0000313|EMBL:ERL89902.1}; GN=D910_07261 OS=Dendroctonus ponderosae
Contig72580	469	gi|524892197|ref|XP_005102628.1|:gi|524892197|ref|XP_005102628.1| PREDICTED: GPI ethanolamine phosphate transferase 1-like [Aplysia californica]	tr|V3ZGL6|V3ZGL6_LOTGI:tr|V3ZGL6|V3ZGL6_LOTGI SubName: Full=Uncharacterized protein {ECO:0000313|EMBL:ESO90338.1}; GN=LOTGIDRAFT_123580 OS=Lottia gigantea
Contig54244	427	-	-
Contig63871	355	gi|676456537|ref|XP_009054356.1|:gi|676456537|ref|XP_009054356.1| hypothetical protein LOTGIDRAFT_189041 [Lottia gigantea]	tr|V4C129|V4C129_LOTGI:tr|V4C129|V4C129_LOTGI SubName: Full=Uncharacterized protein {ECO:0000313|EMBL:ESO95169.1}; GN=LOTGIDRAFT_189041 OS=Lottia gigantea
Contig18209	1186	gi|91082031|ref|XP_970514.1|:gi|91082031|ref|XP_970514.1| PREDICTED: elongation of very long chain fatty acids protein 6 [Tribolium castaneum]	tr|D6WNP4|D6WNP4_TRICA:tr|D6WNP4|D6WNP4_TRICA RecName: Full=Elongation of very long chain fatty acids protein {ECO:0000256|RuleBase:RU361115}; GN=TcasGA2_TC013861 OS=Tribolium castaneum
Contig63745	441	gi|156314957|ref|XP_001617914.1|:gi|156314957|ref|XP_001617914.1| hypothetical protein NEMVEDRAFT_v1g225678, partial [Nematostella vectensis]	tr|A8DVE5|A8DVE5_NEMVE:tr|A8DVE5|A8DVE5_NEMVE SubName: Full=Predicted protein {ECO:0000313|EMBL:EDO25814.1}; GN=v1g225678 OS=Nematostella vectensis
Contig58548	862	-	-
Contig22555	1948	gi|662222153|ref|XP_008485304.1|:gi|662222153|ref|XP_008485304.1| PREDICTED: uncharacterized protein LOC103521977 [Diaphorina citri]	tr|A0A087UB64|A0A087UB64_9ARAC:tr|A0A087UB64|A0A087UB64_9ARAC SubName: Full=Putative RNA-directed DNA polymerase from transposon X-element {ECO:0000313|EMBL:KFM74603.1}; GN=X975_15193 OS=Stegodyphus mimosarum.
Contig51516	1282	gi|308477957|ref|XP_003101191.1|:gi|308477957|ref|XP_003101191.1| hypothetical protein CRE_14775 [Caenorhabditis remanei]	tr|F4PL46|F4PL46_DICFS:tr|F4PL46|F4PL46_DICFS SubName: Full=TBC1 domain family member 13 protein {ECO:0000313|EMBL:EGG23268.1}; GN=DFA_05400 OS=Dictyostelium fasciculatum
Contig27193	2134	-	-
Contig50065	325	-	-
Contig38387	878	gi|642924874|ref|XP_008194078.1|:gi|642924874|ref|XP_008194078.1| PREDICTED: tubulin glycylase 3A-like [Tribolium castaneum]	tr|U4UI03|U4UI03_DENPD:tr|U4UI03|U4UI03_DENPD SubName: Full=Uncharacterized protein {ECO:0000313|EMBL:ERL93609.1}; GN=D910_10897 OS=Dendroctonus ponderosae
Contig63834	445	gi|170061670|ref|XP_001866335.1|:gi|170061670|ref|XP_001866335.1| superoxide dismutase [Culex quinquefasciatus]	tr|G3MNP1|G3MNP1_9ACAR:tr|G3MNP1|G3MNP1_9ACAR RecName: Full=Superoxide dismutase [Cu-Zn] {ECO:0000256|RuleBase:RU000393}; GN=unknown OS=Amblyomma maculatum
Contig69699	1316	-	tr|G3MT22|G3MT22_9ACAR:tr|G3MT22|G3MT22_9ACAR SubName: Full=Putative uncharacterized protein {ECO:0000313|EMBL:AEO36640.1}; GN=SELGLSIKMF SILVCFLLSF LLYVQSIRYY OS=Amblyomma maculatum
Contig46095	1339	gi|196003492|ref|XP_002111613.1|:gi|196003492|ref|XP_002111613.1| hypothetical protein TRIADDRAFT_24572 [Trichoplax adhaerens]	tr|S4AAS4|S4AAS4_CAPO3:tr|S4AAS4|S4AAS4_CAPO3 SubName: Full=Uncharacterized protein {ECO:0000313|EMBL:EPH53758.1}; GN=CAOG_08529 OS=Capsaspora owczarzaki
Contig13573	385	gi|189239820|ref|XP_971534.2|:gi|189239820|ref|XP_971534.2| PREDICTED: putative fatty acyl-CoA reductase CG5065 [Tribolium castaneum]	tr|N6TBL5|N6TBL5_DENPD:tr|N6TBL5|N6TBL5_DENPD SubName: Full=Uncharacterized protein {ECO:0000313|EMBL:ENN75098.1}; GN=YQE_08411 OS=Dendroctonus ponderosae
Contig19203	6358	gi|641664550|ref|XP_008183050.1|:gi|641664550|ref|XP_008183050.1| PREDICTED: uncharacterized protein LOC103309431 [Acyrthosiphon pisum]	tr|A0A087T9T6|A0A087T9T6_9ARAC:tr|A0A087T9T6|A0A087T9T6_9ARAC SubName: Full=Retrovirus-related Pol polyprotein from transposon 17.6 {ECO:0000313|EMBL:KFM61875.1}; GN=X975_23944 OS=Stegodyphus mimosarum.
Contig35501	936	-	-
Contig1722	1289	gi|642932050|ref|XP_008196838.1|:gi|642932050|ref|XP_008196838.1| PREDICTED: DCN1-like protein 3 [Tribolium castaneum]	tr|D6WWL5|D6WWL5_TRICA:tr|D6WWL5|D6WWL5_TRICA RecName: Full=Defective in cullin neddylation protein {ECO:0000256|RuleBase:RU410713}; GN=TcasGA2_TC006404 OS=Tribolium castaneum
Contig8572	489	gi|642926777|ref|XP_008195010.1|:gi|642926777|ref|XP_008195010.1| PREDICTED: copper-transporting ATPase 1 isoform X7 [Tribolium castaneum]	tr|V5GHJ7|V5GHJ7_ANOGL:tr|V5GHJ7|V5GHJ7_ANOGL SubName: Full=Copper-transporting ATPase 1 {ECO:0000313|EMBL:JAB63484.1}; GN=ATP7A OS=nobilis).
Contig48826	1046	gi|498978856|ref|XP_004528959.1|:gi|498978856|ref|XP_004528959.1| PREDICTED: lead, cadmium, zinc and mercury-transporting ATPase-like [Ceratitis capitata]	tr|R7UR39|R7UR39_CAPTE:tr|R7UR39|R7UR39_CAPTE SubName: Full=Uncharacterized protein {ECO:0000313|EMBL:ELU08548.1, ECO:0000313|EnsemblMetazoa:CapteP119435}; GN=CAPTEDRAFT_119435 OS=Capitella teleta
Contig37930	803	gi|189236233|ref|XP_001813141.1|:gi|189236233|ref|XP_001813141.1| PREDICTED: transmembrane protein 136 [Tribolium castaneum]	tr|D2A2Y8|D2A2Y8_TRICA:tr|D2A2Y8|D2A2Y8_TRICA SubName: Full=Putative uncharacterized protein GLEAN_07603 {ECO:0000313|EMBL:EFA01982.1}; GN=GLEAN_07603 OS=Tribolium castaneum
Contig34851	1613	gi|665817947|ref|XP_008557768.1|:gi|665817947|ref|XP_008557768.1| PREDICTED: uncharacterized protein LOC103578442, partial [Microplitis demolitor]	tr|T1GM58|T1GM58_MEGSC:tr|T1GM58|T1GM58_MEGSC SubName: Full=Uncharacterized protein {ECO:0000313|EnsemblMetazoa:MESCA004626-PA}; GN=unknown OS=Megaselia scalaris
Contig81988	673	-	-
Contig79855	518	-	-
Contig45866	365	-	-
Contig74410	1064	gi|328718288|ref|XP_001943030.2|:gi|328718288|ref|XP_001943030.2| PREDICTED: serine/threonine-protein kinase pelle-like [Acyrthosiphon pisum]	tr|G3MJR8|G3MJR8_9ACAR:tr|G3MJR8|G3MJR8_9ACAR SubName: Full=Putative uncharacterized protein {ECO:0000313|EMBL:AEO33736.1}; GN=unknown OS=Amblyomma maculatum
Contig38119	579	gi|328716665|ref|XP_001944073.2|:gi|328716665|ref|XP_001944073.2| PREDICTED: cleavage and polyadenylation specificity factor subunit 5 isoform X1 [Acyrthosiphon pisum]	tr|C4WXU4|C4WXU4_ACYPI:tr|C4WXU4|C4WXU4_ACYPI SubName: Full=ACYPI005495 protein {ECO:0000313|EMBL:BAH72714.1}; GN=ACYPI005495 OS=Acyrthosiphon pisum
Contig82095	403	-	-
Contig70358	2622	gi|498977582|ref|XP_004528625.1|:gi|498977582|ref|XP_004528625.1| PREDICTED: UDP-N-acetylmuramoyl-L-alanyl-D-glutamate--2,6-diaminopimelate ligase-like [Ceratitis capitata]	tr|B1X5C2|B1X5C2_PAUCH:tr|B1X5C2|B1X5C2_PAUCH SubName: Full=UDP-N-acetylmuramoylalanyl-D-glutamate--2,6-diaminopimelate ligase {ECO:0000313|EMBL:ACB43141.1}; GN=murE OS=Paulinella chromatophora.
First_Contig571	1268	-	-
Contig57291	362	-	-
Contig22041	453	-	-
Contig27435	756	gi|91083447|ref|XP_970381.1|:gi|91083447|ref|XP_970381.1| PREDICTED: flexible cuticle protein 12 [Tribolium castaneum]	tr|D6WMB0|D6WMB0_TRICA:tr|D6WMB0|D6WMB0_TRICA SubName: Full=Putative uncharacterized protein {ECO:0000313|EMBL:EFA04243.1}; GN=TcasGA2_TC014497 OS=Tribolium castaneum
Contig6298	508	gi|91082225|ref|XP_976021.1|:gi|91082225|ref|XP_976021.1| PREDICTED: four and a half LIM domains protein 2 isoform X3 [Tribolium castaneum]	tr|U4UY48|U4UY48_DENPD:tr|U4UY48|U4UY48_DENPD SubName: Full=Uncharacterized protein {ECO:0000313|EMBL:ERL95250.1}; GN=D910_12517 OS=Dendroctonus ponderosae
Contig66892	525	gi|390370858|ref|XP_003731909.1|:gi|390370858|ref|XP_003731909.1| PREDICTED: insertion element IS600 uncharacterized 31 kDa protein-like [Strongylocentrotus purpuratus]	tr|W2SX11|W2SX11_NECAM:tr|W2SX11|W2SX11_NECAM SubName: Full=Integrase core domain protein {ECO:0000313|EMBL:ETN73361.1}; GN=NECAME_18390 OS=Necator americanus
Contig45163	340	-	-
Contig47292	470	gi|328710154|ref|XP_003244181.1|:gi|328710154|ref|XP_003244181.1| PREDICTED: catenin delta-2 isoform X3 [Acyrthosiphon pisum]	tr|J9K5W2|J9K5W2_ACYPI:tr|J9K5W2|J9K5W2_ACYPI SubName: Full=Uncharacterized protein {ECO:0000313|EnsemblMetazoa:ACYPI008244-PA}; GN=unknown OS=Acyrthosiphon pisum
Contig42933	1124	gi|642929311|ref|XP_973468.2|:gi|642929311|ref|XP_973468.2| PREDICTED: retinal homeobox protein Rx1 [Tribolium castaneum]	tr|D6WQD3|D6WQD3_TRICA:tr|D6WQD3|D6WQD3_TRICA SubName: Full=Retinal homeobox {ECO:0000313|EMBL:EFA07526.1}; GN=Rx OS=Tribolium castaneum
Contig48916	336	-	-
Contig62536	2121	-	-
Contig30114	478	gi|390345619|ref|XP_003726372.1|:gi|390345619|ref|XP_003726372.1| PREDICTED: uncharacterized protein LOC100893312 [Strongylocentrotus purpuratus]	tr|N6SUJ8|N6SUJ8_DENPD:tr|N6SUJ8|N6SUJ8_DENPD SubName: Full=Uncharacterized protein {ECO:0000313|EMBL:ENN71364.1}; GN=YQE_11979 OS=Dendroctonus ponderosae
Contig55376	1300	gi|196005917|ref|XP_002112825.1|:gi|196005917|ref|XP_002112825.1| hypothetical protein TRIADDRAFT_24909 [Trichoplax adhaerens]	tr|L8H8G3|L8H8G3_ACACA:tr|L8H8G3|L8H8G3_ACACA SubName: Full=Inorganic anion transporter, sulfate permease (SulP) subfamily protein {ECO:0000313|EMBL:ELR21794.1}; GN=ACA1_385710 OS=Acanthamoeba castellanii str. Neff.
Contig30442	440	-	-
Contig28435	730	-	-
Contig71574	1495	-	-
Contig68419	1516	gi|585714114|ref|XP_006825207.1|:gi|585714114|ref|XP_006825207.1| PREDICTED: probable glycosyltransferase At5g11130-like [Saccoglossus kowalevskii]	tr|E9CDK2|E9CDK2_CAPO3:tr|E9CDK2|E9CDK2_CAPO3 SubName: Full=Uncharacterized protein {ECO:0000313|EMBL:EFW41060.1}; GN=CAOG_06192 OS=Capsaspora owczarzaki
Contig8462	1764	gi|91086287|ref|XP_973437.1|:gi|91086287|ref|XP_973437.1| PREDICTED: hydroxymethylglutaryl-CoA synthase 1 [Tribolium castaneum]	tr|D6WTE1|D6WTE1_TRICA:tr|D6WTE1|D6WTE1_TRICA SubName: Full=Putative uncharacterized protein {ECO:0000313|EMBL:EFA06304.1}; GN=TcasGA2_TC009172 OS=Tribolium castaneum
Contig69635	1070	-	-
Contig48117	1102	-	-
Contig11060	623	gi|642936188|ref|XP_008198333.1|:gi|642936188|ref|XP_008198333.1| PREDICTED: protein croquemort-like [Tribolium castaneum]	tr|U4UF98|U4UF98_DENPD:tr|U4UF98|U4UF98_DENPD SubName: Full=Uncharacterized protein {ECO:0000313|EMBL:ERL89266.1}; GN=D910_06639 OS=Dendroctonus ponderosae
Contig75521	1180	gi|524881010|ref|XP_005097161.1|:gi|524881010|ref|XP_005097161.1| PREDICTED: CCR4-NOT transcription complex subunit 2-like [Aplysia californica]	tr|F4PYF6|F4PYF6_DICFS:tr|F4PYF6|F4PYF6_DICFS SubName: Full=NOT2/NOT3/NOT5 family protein {ECO:0000313|EMBL:EGG19423.1}; GN=DFA_02210 OS=Dictyostelium fasciculatum
First_Contig1153	1264	-	-
Contig65700	568	-	-
Contig7663	440	-	-
Contig79544	412	gi|392901571|ref|NP_001255742.1|:gi|392901571|ref|NP_001255742.1| Protein PIK-1, isoform a [Caenorhabditis elegans]	tr|G3MJR8|G3MJR8_9ACAR:tr|G3MJR8|G3MJR8_9ACAR SubName: Full=Putative uncharacterized protein {ECO:0000313|EMBL:AEO33736.1}; GN=unknown OS=Amblyomma maculatum
Contig993	440	-	-
Contig76301	346	-	-
Contig16044	311	-	-
Contig74351	791	-	-
Contig22091	4507	gi|572312109|ref|XP_006621775.1|:gi|572312109|ref|XP_006621775.1| PREDICTED: CLIP-associating protein 1-A-like isoform X4 [Apis dorsata]	tr|D2V000|D2V000_NAEGR:tr|D2V000|D2V000_NAEGR SubName: Full=CLIP-associated protein {ECO:0000313|EMBL:EFC50021.1}; GN=NAEGRDRAFT_88225 OS=Naegleria gruberi
Contig34578	1032	gi|281427380|ref|NP_001163996.1|:gi|281427380|ref|NP_001163996.1| cathepsin L-like proteinase precursor [Tribolium castaneum]	tr|D6X519|D6X519_TRICA:tr|D6X519|D6X519_TRICA SubName: Full=Cathepsin L {ECO:0000313|EMBL:EEZ97688.1}; GN=TcasGA2_TC001950 OS=Tribolium castaneum
Contig73582	518	-	-
Contig69024	1959	-	tr|L8GSP1|L8GSP1_ACACA:tr|L8GSP1|L8GSP1_ACACA SubName: Full=Transcription factor WRKY23, putative {ECO:0000313|EMBL:ELR15121.1}; GN=ACA1_216030 OS=Acanthamoeba castellanii str. Neff.
Contig39456	463	-	-
Contig61313	513	-	-
Contig39364	389	-	-
Contig68504	1922	-	-
Contig27535	336	-	-
Contig24835	494	-	-
Contig60491	479	-	-
Contig47779	400	-	-
Contig53505	501	-	-
Contig46029	685	gi|641656885|ref|XP_008180135.1|:gi|641656885|ref|XP_008180135.1| PREDICTED: alanine aminotransferase 2 isoform X2 [Acyrthosiphon pisum]	tr|X5DUP7|X5DUP7_9HEMI:tr|X5DUP7|X5DUP7_9HEMI SubName: Full=YLSs alanine aminotransferase {ECO:0000313|EMBL:AHW58021.1}; GN=unknown OS=Sogatella furcifera
Contig73375	634	-	-
Contig12801	803	-	-
Contig58327	1954	gi|156405036|ref|XP_001640538.1|:gi|156405036|ref|XP_001640538.1| predicted protein [Nematostella vectensis]	tr|E9CBD2|E9CBD2_CAPO3:tr|E9CBD2|E9CBD2_CAPO3 SubName: Full=Uncharacterized protein {ECO:0000313|EMBL:EFW47484.2}; GN=CAOG_05422 OS=Capsaspora owczarzaki
Contig38646	356	-	-
Contig17160	422	gi|91091268|ref|XP_969284.1|:gi|91091268|ref|XP_969284.1| PREDICTED: uncharacterized protein LOC657749 [Tribolium castaneum]	tr|D6X0X0|D6X0X0_TRICA:tr|D6X0X0|D6X0X0_TRICA SubName: Full=Putative uncharacterized protein {ECO:0000313|EMBL:EFA10567.1}; GN=TcasGA2_TC012823 OS=Tribolium castaneum
Contig72246	606	-	tr|L8H988|L8H988_ACACA:tr|L8H988|L8H988_ACACA SubName: Full=TPR repeat region protein {ECO:0000313|EMBL:ELR21802.1}; GN=ACA1_385800 OS=Acanthamoeba castellanii str. Neff.
Contig63390	550	-	-
Contig48711	3168	gi|585721262|ref|XP_006813234.1|:gi|585721262|ref|XP_006813234.1| PREDICTED: WD repeat, SAM and U-box domain-containing protein 1-like [Saccoglossus kowalevskii]	tr|T1I1H0|T1I1H0_RHOPR:tr|T1I1H0|T1I1H0_RHOPR SubName: Full=Uncharacterized protein {ECO:0000313|EnsemblMetazoa:RPRC010140-PA}; GN=unknown OS=Rhodnius prolixus
Contig24482	464	gi|170046557|ref|XP_001850827.1|:gi|170046557|ref|XP_001850827.1| melanoma receptor tyrosine-protein kinase [Culex quinquefasciatus]	tr|W4VRP0|W4VRP0_9DIPT:tr|W4VRP0|W4VRP0_9DIPT SubName: Full=Putative catalytic domain of epidermal growth factor receptor-like protein tyrosine kinase {ECO:0000313|EMBL:JAB58928.1}; GN=unknown OS=Corethrella appendiculata.
Contig75448	576	-	-
Contig73135	774	-	-
Contig68404	1816	gi|390356498|ref|XP_003728808.1|:gi|390356498|ref|XP_003728808.1| PREDICTED: LOW QUALITY PROTEIN: NEDD8-activating enzyme E1 regulatory subunit-like [Strongylocentrotus purpuratus]	tr|F4QAY9|F4QAY9_DICFS:tr|F4QAY9|F4QAY9_DICFS SubName: Full=Amyloid beta protein-binding protein 1 {ECO:0000313|EMBL:EGG14761.1}; GN=nae1 OS=Dictyostelium fasciculatum
Contig51801	1917	-	-
Contig74093	359	-	-
Contig44458	370	-	-
Contig34517	403	-	-
Contig2092	535	gi|642926112|ref|XP_008194790.1|:gi|642926112|ref|XP_008194790.1| PREDICTED: apolipophorins [Tribolium castaneum]	tr|D2A691|D2A691_TRICA:tr|D2A691|D2A691_TRICA SubName: Full=Apolipoprotein LI-II {ECO:0000313|EMBL:EFA05794.1}; GN=ApoLI-II OS=Tribolium castaneum
Contig17400	1035	-	-
Contig12782	903	gi|642924570|ref|XP_008194348.1|:gi|642924570|ref|XP_008194348.1| PREDICTED: probable signal peptidase complex subunit 2 [Tribolium castaneum]	tr|V5FZ74|V5FZ74_ANOGL:tr|V5FZ74|V5FZ74_ANOGL SubName: Full=Signal peptidase complex subunit 2 {ECO:0000313|EMBL:JAB62990.1}; GN=SPCS2 OS=nobilis).
Contig61817	2325	gi|391333687|ref|XP_003741242.1|:gi|391333687|ref|XP_003741242.1| PREDICTED: stress-70 protein, mitochondrial-like isoform 1 [Metaseiulus occidentalis]	tr|B1X4G7|B1X4G7_PAUCH:tr|B1X4G7|B1X4G7_PAUCH RecName: Full=Chaperone protein DnaK {ECO:0000256|HAMAP-Rule:MF_00332}; GN=dnaK OS=Paulinella chromatophora.
Contig27169	1449	-	-
Contig5070	2892	gi|665819983|ref|XP_008558880.1|:gi|665819983|ref|XP_008558880.1| PREDICTED: uncharacterized protein LOC103579298, partial [Microplitis demolitor]	tr|A0A023EY62|A0A023EY62_TRIIF:tr|A0A023EY62|A0A023EY62_TRIIF SubName: Full=Putative endonuclease domain protein {ECO:0000313|EMBL:JAC13997.1}; GN=unknown OS=Triatoma infestans
Contig55592	621	-	-
Contig34338	439	-	-
Contig52442	709	-	-
Contig76320	425	-	-
Contig8409	751	gi|91077036|ref|XP_967646.1|:gi|91077036|ref|XP_967646.1| PREDICTED: molybdenum cofactor sulfurase 1 [Tribolium castaneum]	tr|U4UDJ7|U4UDJ7_DENPD:tr|U4UDJ7|U4UDJ7_DENPD SubName: Full=Uncharacterized protein {ECO:0000313|EMBL:ERL87995.1}; GN=D910_05384 OS=Dendroctonus ponderosae
Contig32237	666	-	-
Contig28323	340	-	-
Contig3556	1443	gi|642930213|ref|XP_008196304.1|:gi|642930213|ref|XP_008196304.1| PREDICTED: protein aubergine [Tribolium castaneum]	tr|V5I9K0|V5I9K0_ANOGL:tr|V5I9K0|V5I9K0_ANOGL RecName: Full=Piwi-like protein {ECO:0000256|RuleBase:RU361178}; GN=PIWI OS=nobilis).
Contig82634	689	-	-
Contig54158	356	-	-
Contig81679	430	-	-
Contig46082	600	gi|645041332|ref|XP_008210008.1|:gi|645041332|ref|XP_008210008.1| PREDICTED: uncharacterized protein LOC103316699 [Nasonia vitripennis]	tr|K7J914|K7J914_NASVI:tr|K7J914|K7J914_NASVI SubName: Full=Uncharacterized protein {ECO:0000313|EnsemblMetazoa:NV17882-PA}; GN=unknown OS=Nasonia vitripennis
First_Contig130	551	-	-
Contig60567	422	-	-
Contig33961	337	-	-
Contig21759	509	-	-
Contig5251	6182	gi|91081441|ref|XP_973723.1|:gi|91081441|ref|XP_973723.1| PREDICTED: transmembrane protein 184C [Tribolium castaneum]	tr|D2A0Z2|D2A0Z2_TRICA:tr|D2A0Z2|D2A0Z2_TRICA SubName: Full=Putative uncharacterized protein GLEAN_08297 {ECO:0000313|EMBL:EFA02579.1}; GN=GLEAN_08297 OS=Tribolium castaneum
Contig10368	568	gi|665790452|ref|XP_008560912.1|:gi|665790452|ref|XP_008560912.1| PREDICTED: myb-like protein U [Microplitis demolitor]	tr|A0A022T5V7|A0A022T5V7_9HYME:tr|A0A022T5V7|A0A022T5V7_9HYME SubName: Full=Conserved uncharacterized protein family 2 {ECO:0000313|EMBL:EZA45697.1}; GN=K425_206 OS=Microplitis demolitor.
Contig80518	1014	gi|241556129|ref|XP_002399605.1|:gi|241556129|ref|XP_002399605.1| acireductone dioxygenase, putative [Ixodes scapularis]	tr|G3MP97|G3MP97_9ACAR:tr|G3MP97|G3MP97_9ACAR RecName: Full=1,2-dihydroxy-3-keto-5-methylthiopentene dioxygenase {ECO:0000256|HAMAP-Rule:MF_03154}; GN=unknown OS=Amblyomma maculatum
Contig46343	345	-	-
Contig56489	603	-	-
Contig62214	511	-	-
Contig43514	566	gi|662219199|ref|XP_008483668.1|:gi|662219199|ref|XP_008483668.1| PREDICTED: uncharacterized protein LOC103520360 [Diaphorina citri]	tr|D5LB38|D5LB38_BOMMO:tr|D5LB38|D5LB38_BOMMO SubName: Full=Endonuclease-reverse transcriptase {ECO:0000313|EMBL:ADF18552.1}; GN=LPSDWLKSTF OS=Bombyx mori
Contig20345	375	gi|642918222|ref|XP_008191418.1|:gi|642918222|ref|XP_008191418.1| PREDICTED: transcription initiation factor TFIID subunit 1 isoform X1 [Tribolium castaneum]	tr|D6WH84|D6WH84_TRICA:tr|D6WH84|D6WH84_TRICA SubName: Full=Putative uncharacterized protein {ECO:0000313|EMBL:EEZ99738.1}; GN=TcasGA2_TC002507 OS=Tribolium castaneum
Contig5870	1239	gi|642928648|ref|XP_008199720.1|:gi|642928648|ref|XP_008199720.1| PREDICTED: oxysterol-binding protein-related protein 6 isoform X3 [Tribolium castaneum]	tr|D6WPF1|D6WPF1_TRICA:tr|D6WPF1|D6WPF1_TRICA RecName: Full=Oxysterol-binding protein {ECO:0000256|RuleBase:RU003845}; GN=TcasGA2_TC009085 OS=Tribolium castaneum
Contig31937	757	gi|524897627|ref|XP_005105273.1|:gi|524897627|ref|XP_005105273.1| PREDICTED: protein IWS1 homolog isoform X3 [Aplysia californica]	tr|C3YKL4|C3YKL4_BRAFL:tr|C3YKL4|C3YKL4_BRAFL SubName: Full=Putative uncharacterized protein {ECO:0000313|EMBL:EEN59082.1}; GN=BRAFLDRAFT_198724 OS=Branchiostoma floridae
Contig24086	486	-	-
Contig1603	479	gi|112982946|ref|NP_001037094.1|:gi|112982946|ref|NP_001037094.1| slowmo [Bombyx mori]	tr|G6CVN9|G6CVN9_DANPL:tr|G6CVN9|G6CVN9_DANPL SubName: Full=Slowmo {ECO:0000313|EMBL:EHJ74689.1}; GN=KGM_16310 OS=Danaus plexippus
Contig34663	423	-	-
Contig19685	314	-	-
Contig23442	551	-	-
Contig61794	409	-	-
Contig75107	1562	gi|498995494|ref|XP_004533122.1|:gi|498995494|ref|XP_004533122.1| PREDICTED: membrane protein insertase YidC-like [Ceratitis capitata]	tr|G7YYM6|G7YYM6_CLOSI:tr|G7YYM6|G7YYM6_CLOSI SubName: Full=Preprotein translocase subunit YidC {ECO:0000313|EMBL:GAA58055.1}; GN=CLF_113490 OS=Clonorchis sinensis
Contig61599	395	-	-
Contig23538	813	gi|642929008|ref|XP_008195652.1|:gi|642929008|ref|XP_008195652.1| PREDICTED: mediator of RNA polymerase II transcription subunit 8 [Tribolium castaneum]	tr|D6WPY4|D6WPY4_TRICA:tr|D6WPY4|D6WPY4_TRICA SubName: Full=Putative uncharacterized protein {ECO:0000313|EMBL:EFA06894.1}; GN=TcasGA2_TC009839 OS=Tribolium castaneum
Contig33640	526	-	-
Contig42221	598	gi|242247339|ref|NP_001156244.1|:gi|242247339|ref|NP_001156244.1| FUN14 domain-containing protein 1-like [Acyrthosiphon pisum]	tr|C4WSD0|C4WSD0_ACYPI:tr|C4WSD0|C4WSD0_ACYPI SubName: Full=ACYPI007484 protein {ECO:0000313|EMBL:BAH70800.1}; GN=ACYPI007484 OS=Acyrthosiphon pisum
Contig80774	479	-	-
Contig77974	1633	-	tr|V5G531|V5G531_ANOGL:tr|V5G531|V5G531_ANOGL SubName: Full=Glucan endo-1,3-beta-glucosidase {ECO:0000313|EMBL:JAB65170.1}; GN=E13A OS=nobilis).
Contig28452	326	-	-
Contig60455	355	-	-
Contig82263	344	gi|340377241|ref|XP_003387138.1|:gi|340377241|ref|XP_003387138.1| PREDICTED: probable beta-D-xylosidase 2-like [Amphimedon queenslandica]	tr|E9CB96|E9CB96_CAPO3:tr|E9CB96|E9CB96_CAPO3 SubName: Full=Beta-xylosidase {ECO:0000313|EMBL:EFW47353.2}; GN=CAOG_05297 OS=Capsaspora owczarzaki
Contig59854	2702	gi|676449765|ref|XP_009052160.1|:gi|676449765|ref|XP_009052160.1| hypothetical protein LOTGIDRAFT_180583 [Lottia gigantea]	tr|D3B9Q5|D3B9Q5_POLPA:tr|D3B9Q5|D3B9Q5_POLPA SubName: Full=Protein kinase {ECO:0000313|EMBL:EFA81967.1}; GN=drkB OS=Polysphondylium pallidum
Contig18256	862	gi|189236866|ref|XP_001814181.1|:gi|189236866|ref|XP_001814181.1| PREDICTED: LIRP [Tribolium castaneum]	tr|D2A2M7|D2A2M7_TRICA:tr|D2A2M7|D2A2M7_TRICA SubName: Full=Insulin-like peptide {ECO:0000313|EMBL:EFA02796.1}; GN=GLEAN_07035 OS=Tribolium castaneum
Contig70872	1440	gi|557769085|ref|XP_005184217.1|:gi|557769085|ref|XP_005184217.1| PREDICTED: fatty acid hydroxylase domain-containing protein 2-like [Musca domestica]	tr|L8GFW1|L8GFW1_ACACA:tr|L8GFW1|L8GFW1_ACACA SubName: Full=Sphingosine hydroxylase {ECO:0000313|EMBL:ELR11975.1}; GN=ACA1_400540 OS=Acanthamoeba castellanii str. Neff.
Contig80487	453	-	-
Contig45231	1398	-	-
Contig40866	1097	gi|512915562|ref|XP_004928419.1|:gi|512915562|ref|XP_004928419.1| PREDICTED: uncharacterized protein LOC101746992 [Bombyx mori]	tr|V5GLZ4|V5GLZ4_ANOGL:tr|V5GLZ4|V5GLZ4_ANOGL SubName: Full=RNA-directed DNA polymerase from mobile element jockey {ECO:0000313|EMBL:JAB65099.1}; GN=RTJK OS=nobilis).
Contig21099	825	gi|189235363|ref|XP_001808147.1|:gi|189235363|ref|XP_001808147.1| PREDICTED: uncharacterized protein LOC100142009 [Tribolium castaneum]	tr|D6WHS5|D6WHS5_TRICA:tr|D6WHS5|D6WHS5_TRICA SubName: Full=Putative uncharacterized protein {ECO:0000313|EMBL:EFA00066.1}; GN=TcasGA2_TC002880 OS=Tribolium castaneum
Contig77188	525	-	-
Contig53641	1063	-	-
Contig53938	483	-	-
Contig19084	561	gi|642940288|ref|XP_008201297.1|:gi|642940288|ref|XP_008201297.1| PREDICTED: uncharacterized protein LOC103315142 [Tribolium castaneum]	tr|V5GKL6|V5GKL6_ANOGL:tr|V5GKL6|V5GKL6_ANOGL SubName: Full=Uncharacterized protein {ECO:0000313|EMBL:JAB62157.1}; GN=unknown OS=nobilis).
Contig57778	457	-	-
Contig82835	458	-	-
Contig53611	2824	-	tr|A9UYG7|A9UYG7_MONBE:tr|A9UYG7|A9UYG7_MONBE SubName: Full=Predicted protein {ECO:0000313|EMBL:EDQ89458.1}; GN=32272 OS=Monosiga brevicollis
Contig6987	834	-	-
Contig81728	414	-	-
Contig79548	568	-	-
Contig72009	923	-	-
Contig6138	844	-	-
Contig60098	620	gi|641658980|ref|XP_008180915.1|:gi|641658980|ref|XP_008180915.1| PREDICTED: serine/arginine-rich splicing factor 1-like isoform X1 [Acyrthosiphon pisum]	tr|C4WU48|C4WU48_ACYPI:tr|C4WU48|C4WU48_ACYPI SubName: Full=ACYPI006929 protein {ECO:0000313|EMBL:BAH71418.1}; GN=ACYPI006929 OS=Acyrthosiphon pisum
Contig53668	448	-	-
Contig74035	594	-	-
Contig73131	2682	-	-
Contig9602	396	gi|241111422|ref|XP_002399279.1|:gi|241111422|ref|XP_002399279.1| asparaginase, putative [Ixodes scapularis]	tr|B7P7L4|B7P7L4_IXOSC:tr|B7P7L4|B7P7L4_IXOSC SubName: Full=Asparaginase, putative {ECO:0000313|EMBL:EEC02586.1}; GN=IscW_ISCW001950 OS=Ixodes scapularis
Contig30795	341	-	-
Contig11801	1968	gi|91079450|ref|XP_969249.1|:gi|91079450|ref|XP_969249.1| PREDICTED: venom serine carboxypeptidase [Tribolium castaneum]	tr|A0A087ZN44|A0A087ZN44_APIME:tr|A0A087ZN44|A0A087ZN44_APIME SubName: Full=Uncharacterized protein {ECO:0000313|EnsemblMetazoa:GB40141-PA}; GN=unknown OS=Apis mellifera
Contig12553	442	-	-
Contig68335	515	-	-
Contig23734	382	-	-
Contig38532	503	-	-
Contig35145	373	-	tr|A0A069DXG2|A0A069DXG2_9HEMI:tr|A0A069DXG2|A0A069DXG2_9HEMI SubName: Full=Putative lian-aa1 retrotransposon protein {ECO:0000313|EMBL:JAC88516.1}; GN=unknown OS=Panstrongylus megistus.
Contig76632	1041	gi|676463149|ref|XP_009056503.1|:gi|676463149|ref|XP_009056503.1| hypothetical protein LOTGIDRAFT_232922 [Lottia gigantea]	tr|F2TZG4|F2TZG4_SALR5:tr|F2TZG4|F2TZG4_SALR5 SubName: Full=Peptidyl-tRNA hydrolase {ECO:0000313|EMBL:EGD78988.1}; GN=PTSG_01959 OS=Salpingoeca rosetta
Contig856	2133	gi|642917265|ref|XP_008199227.1|:gi|642917265|ref|XP_008199227.1| PREDICTED: ATP-binding cassette sub-family E member 1 [Tribolium castaneum]	tr|V5GSG9|V5GSG9_ANOGL:tr|V5GSG9|V5GSG9_ANOGL SubName: Full=ATP-binding cassette sub-family E member 1 {ECO:0000313|EMBL:JAB64547.1}; GN=ABCE1 OS=nobilis).
Contig53264	3691	gi|115741868|ref|XP_793918.2|:gi|115741868|ref|XP_793918.2| PREDICTED: F-box/LRR-repeat protein 20-like [Strongylocentrotus purpuratus]	tr|W4ZHT1|W4ZHT1_STRPU:tr|W4ZHT1|W4ZHT1_STRPU SubName: Full=Uncharacterized protein {ECO:0000313|EnsemblMetazoa:SPU_027743-tr}; GN=Sp-Fbxl20 OS=Strongylocentrotus purpuratus
Contig68158	856	gi|642937519|ref|XP_008199079.1|:gi|642937519|ref|XP_008199079.1| PREDICTED: heterogeneous nuclear ribonucleoprotein 27C isoform X3 [Tribolium castaneum]	tr|A0BHN3|A0BHN3_PARTE:tr|A0BHN3|A0BHN3_PARTE SubName: Full=Chromosome undetermined scaffold_108, whole genome shotgun sequence {ECO:0000313|EMBL:CAK58050.1}; GN=GSPATT00029086001 OS=Paramecium tetraurelia.
Contig52269	311	-	-
Contig48404	2915	-	-
Contig15454	811	-	-
Contig13612	1320	-	-
Contig81446	344	-	-
Contig18462	326	gi|642927484|ref|XP_970135.2|:gi|642927484|ref|XP_970135.2| PREDICTED: p53 and DNA damage-regulated protein 1 [Tribolium castaneum]	tr|D6WS18|D6WS18_TRICA:tr|D6WS18|D6WS18_TRICA SubName: Full=Putative uncharacterized protein {ECO:0000313|EMBL:EFA06400.1}; GN=TcasGA2_TC009278 OS=Tribolium castaneum
First_Contig1142	1460	-	-
Contig73612	325	-	-
Contig19663	357	-	-
Contig61606	390	-	-
Contig47750	3708	gi|665817637|ref|XP_008557600.1|:gi|665817637|ref|XP_008557600.1| PREDICTED: intersectin-1 isoform X8 [Microplitis demolitor]	tr|U4UC61|U4UC61_DENPD:tr|U4UC61|U4UC61_DENPD SubName: Full=Uncharacterized protein {ECO:0000313|EMBL:ERL88191.1}; GN=D910_05579 OS=Dendroctonus ponderosae
Contig26156	1510	gi|642917324|ref|XP_008199253.1|:gi|642917324|ref|XP_008199253.1| PREDICTED: kazrin isoform X1 [Tribolium castaneum]	tr|D6WE19|D6WE19_TRICA:tr|D6WE19|D6WE19_TRICA SubName: Full=Putative uncharacterized protein {ECO:0000313|EMBL:EFA01373.1}; GN=TcasGA2_TC010503 OS=Tribolium castaneum
Contig37238	495	-	-
Contig25588	815	gi|339259278|ref|XP_003368986.1|:gi|339259278|ref|XP_003368986.1| retrovirus-related Pol polyprotein from transposon TNT 1-94 [Trichinella spiralis]	tr|X1XSR1|X1XSR1_ACYPI:tr|X1XSR1|X1XSR1_ACYPI SubName: Full=Uncharacterized protein {ECO:0000313|EnsemblMetazoa:ACYPI089204-PA}; GN=unknown OS=Acyrthosiphon pisum
Contig43193	741	-	-
Contig18716	471	gi|91078588|ref|XP_972111.1|:gi|91078588|ref|XP_972111.1| PREDICTED: tyrosine-protein kinase-like otk [Tribolium castaneum]	tr|N6TNZ4|N6TNZ4_DENPD:tr|N6TNZ4|N6TNZ4_DENPD SubName: Full=Uncharacterized protein {ECO:0000313|EMBL:ENN70955.1}; GN=YQE_12356 OS=Dendroctonus ponderosae
Contig47843	569	gi|662192248|ref|XP_008468975.1|:gi|662192248|ref|XP_008468975.1| PREDICTED: uncharacterized protein LOC103506368 [Diaphorina citri]	tr|H9JND1|H9JND1_BOMMO:tr|H9JND1|H9JND1_BOMMO SubName: Full=Uncharacterized protein {ECO:0000313|EnsemblMetazoa:BGIBMGA011034-TA}; GN=unknown OS=Bombyx mori
Contig38814	335	-	-
Contig65391	1083	-	-
Contig54304	718	-	-
Contig29117	359	gi|512906577|ref|XP_004926231.1|:gi|512906577|ref|XP_004926231.1| PREDICTED: uncharacterized protein LOC101736926 [Bombyx mori]	tr|D7F164|D7F164_BOMMO:tr|D7F164|D7F164_BOMMO SubName: Full=Endonuclease-reverse transcriptase {ECO:0000313|EMBL:ADI61817.1}; GN=RNHRGNLLAG FMEKEELFMM NSFFQKRNHR OS=Bombyx mori
Contig48175	453	-	tr|V5GKD6|V5GKD6_ANOGL:tr|V5GKD6|V5GKD6_ANOGL SubName: Full=Uncharacterized protein {ECO:0000313|EMBL:JAB62067.1}; GN=unknown OS=nobilis).
Contig83889	421	gi|390340616|ref|XP_796640.3|:gi|390340616|ref|XP_796640.3| PREDICTED: solute carrier family 23 member 2-like [Strongylocentrotus purpuratus]	tr|W4ZKQ9|W4ZKQ9_STRPU:tr|W4ZKQ9|W4ZKQ9_STRPU SubName: Full=Uncharacterized protein {ECO:0000313|EnsemblMetazoa:SPU_028780-tr}; GN=Sp-Slc23a1_3 OS=Strongylocentrotus purpuratus
Contig13010	722	-	-
Contig4544	683	gi|189239947|ref|XP_001814500.1|:gi|189239947|ref|XP_001814500.1| PREDICTED: esterase FE4 [Tribolium castaneum]	tr|D6WVK5|D6WVK5_TRICA:tr|D6WVK5|D6WVK5_TRICA SubName: Full=Putative uncharacterized protein {ECO:0000313|EMBL:EFA08586.1}; GN=TcasGA2_TC006241 OS=Tribolium castaneum
Contig28381	442	-	-
Contig25816	817	gi|675882916|ref|XP_009026960.1|:gi|675882916|ref|XP_009026960.1| hypothetical protein HELRODRAFT_87443 [Helobdella robusta]	tr|F0ZM96|F0ZM96_DICPU:tr|F0ZM96|F0ZM96_DICPU SubName: Full=Putative uncharacterized protein {ECO:0000313|EMBL:EGC34907.1}; GN=DICPUDRAFT_47974 OS=Dictyostelium purpureum
Contig45239	496	gi|187129222|ref|NP_001119661.1|:gi|187129222|ref|NP_001119661.1| ribosomal protein L34 [Acyrthosiphon pisum]	tr|Q201V9|Q201V9_ACYPI:tr|Q201V9|Q201V9_ACYPI SubName: Full=Ribosomal protein L34-like {ECO:0000313|EMBL:ABD72695.1}; GN=unknown OS=Acyrthosiphon pisum
Contig72497	2001	gi|498990575|ref|XP_004531884.1|:gi|498990575|ref|XP_004531884.1| PREDICTED: para-aminobenzoate synthase component 1-like [Ceratitis capitata]	tr|B1X521|B1X521_PAUCH:tr|B1X521|B1X521_PAUCH SubName: Full=Anthranilate synthase {ECO:0000313|EMBL:ACB43040.1}; GN=trpE OS=Paulinella chromatophora.
Contig40978	847	-	-
Contig35679	1228	-	-
Contig23322	790	-	-
Contig73065	693	-	-
Contig7177	416	-	-
Contig73780	335	-	-
Contig71567	808	-	-
Contig1990	1069	gi|642934319|ref|XP_008198599.1|:gi|642934319|ref|XP_008198599.1| PREDICTED: inositol hexakisphosphate kinase 1 isoform X1 [Tribolium castaneum]	tr|D6X1L0|D6X1L0_TRICA:tr|D6X1L0|D6X1L0_TRICA SubName: Full=Putative uncharacterized protein {ECO:0000313|EMBL:EFA09350.1}; GN=TcasGA2_TC001676 OS=Tribolium castaneum
Contig33424	306	-	-
Contig56631	2026	gi|156342928|ref|XP_001620978.1|:gi|156342928|ref|XP_001620978.1| hypothetical protein NEMVEDRAFT_v1g146403, partial [Nematostella vectensis]	tr|A7T584|A7T584_NEMVE:tr|A7T584|A7T584_NEMVE SubName: Full=Predicted protein {ECO:0000313|EMBL:EDO28878.1}; GN=v1g146403 OS=Nematostella vectensis
Contig43149	402	-	-
Contig36419	1090	gi|193683451|ref|XP_001946158.1|:gi|193683451|ref|XP_001946158.1| PREDICTED: P17/29C-like protein DDB_G0287399 [Acyrthosiphon pisum]	tr|J9K5I5|J9K5I5_ACYPI:tr|J9K5I5|J9K5I5_ACYPI SubName: Full=Uncharacterized protein {ECO:0000313|EnsemblMetazoa:ACYPI008113-PA}; GN=unknown OS=Acyrthosiphon pisum
Contig52023	821	-	-
Contig24795	2920	-	-
Contig52187	1168	-	-
Contig59750	763	-	-
Contig53468	361	-	-
Contig84041	624	gi|157137472|ref|XP_001657062.1|:gi|157137472|ref|XP_001657062.1| sodium/shloride dependent amino acid transporter, partial [Aedes aegypti]	tr|Q17F04|Q17F04_AEDAE:tr|Q17F04|Q17F04_AEDAE RecName: Full=Transporter {ECO:0000256|RuleBase:RU003732}; GN=AAEL003639 OS=Aedes aegypti
Contig69566	1664	-	-
Contig82137	407	-	-
Contig8210	1964	gi|642938527|ref|XP_008199828.1|:gi|642938527|ref|XP_008199828.1| PREDICTED: actin-related protein 8 [Tribolium castaneum]	tr|D7EII7|D7EII7_TRICA:tr|D7EII7|D7EII7_TRICA SubName: Full=Putative uncharacterized protein {ECO:0000313|EMBL:EFA12035.1}; GN=TcasGA2_TC001452 OS=Tribolium castaneum
Contig32089	566	-	-
Contig57187	660	-	-
Contig42612	1424	-	-
Contig19703	320	gi|642926373|ref|XP_001809287.2|:gi|642926373|ref|XP_001809287.2| PREDICTED: nuclear pore complex protein Nup88 [Tribolium castaneum]	tr|T1DM71|T1DM71_ANOAQ:tr|T1DM71|T1DM71_ANOAQ SubName: Full=Putative nuclear pore component {ECO:0000313|EMBL:JAB01540.1}; GN=unknown OS=Anopheles aquasalis
Contig59665	3407	gi|347968954|ref|XP_311931.4|:gi|347968954|ref|XP_311931.4| AGAP002966-PA [Anopheles gambiae str. PEST]	tr|E9CCH2|E9CCH2_CAPO3:tr|E9CCH2|E9CCH2_CAPO3 SubName: Full=Uncharacterized protein {ECO:0000313|EMBL:EFW40680.1}; GN=CAOG_05812 OS=Capsaspora owczarzaki
Contig58338	1305	gi|72088507|ref|XP_793406.1|:gi|72088507|ref|XP_793406.1| PREDICTED: uncharacterized protein LOC588637 [Strongylocentrotus purpuratus]	tr|A0A024MWN1|A0A024MWN1_BRUMA:tr|A0A024MWN1|A0A024MWN1_BRUMA SubName: Full=Protein Bm3059, isoform c {ECO:0000313|EMBL:CDP97905.1}; GN=Bm3059 OS=Brugia malayi
Contig81248	374	-	-
Contig66128	398	-	-
Contig51494	364	-	-
Contig28073	302	gi|642937495|ref|XP_008198863.1|:gi|642937495|ref|XP_008198863.1| PREDICTED: protein tramtrack, beta isoform-like isoform X24 [Tribolium castaneum]	tr|D6X4N4|D6X4N4_TRICA:tr|D6X4N4|D6X4N4_TRICA SubName: Full=Putative uncharacterized protein {ECO:0000313|EMBL:EEZ97582.1}; GN=TcasGA2_TC011444 OS=Tribolium castaneum
Contig24784	351	-	-
Contig28879	351	-	-
Contig74665	1924	gi|156399367|ref|XP_001638473.1|:gi|156399367|ref|XP_001638473.1| predicted protein [Nematostella vectensis]	tr|A7RQ04|A7RQ04_NEMVE:tr|A7RQ04|A7RQ04_NEMVE SubName: Full=Predicted protein {ECO:0000313|EMBL:EDO46410.1}; GN=v1g180679 OS=Nematostella vectensis
Contig20619	654	-	-
Contig75056	815	-	-
Contig37618	509	-	-
Contig39499	485	-	-
Contig39768	727	-	-
Contig63728	1488	gi|242024762|ref|XP_002432795.1|:gi|242024762|ref|XP_002432795.1| adenylsulfate kinase, putative [Pediculus humanus corporis]	tr|F2U6N6|F2U6N6_SALR5:tr|F2U6N6|F2U6N6_SALR5 SubName: Full=Bifunctional 3'-phosphoadenosine 5'-phosphosulfate synthase {ECO:0000313|EMBL:EGD83518.1}; GN=PTSG_04127 OS=Salpingoeca rosetta
Contig66680	351	-	-
Contig53650	354	-	-
Contig38112	560	-	-
Contig8978	1786	-	-
Contig31896	511	-	-
Contig82457	445	-	-
Contig81876	435	gi|390344298|ref|XP_795411.3|:gi|390344298|ref|XP_795411.3| PREDICTED: coiled-coil domain-containing protein 40-like [Strongylocentrotus purpuratus]	-
Contig72661	351	-	-
Contig53016	467	-	-
Contig14046	1504	gi|642934734|ref|XP_967685.3|:gi|642934734|ref|XP_967685.3| PREDICTED: UDP-glucuronosyltransferase-like [Tribolium castaneum]	tr|D6X257|D6X257_TRICA:tr|D6X257|D6X257_TRICA SubName: Full=Putative uncharacterized protein {ECO:0000313|EMBL:EFA09912.1}; GN=TcasGA2_TC012063 OS=Tribolium castaneum
Contig41736	680	-	-
Contig29070	1522	-	-
Contig57730	2712	-	tr|G3MF83|G3MF83_9ACAR:tr|G3MF83|G3MF83_9ACAR SubName: Full=Putative uncharacterized protein {ECO:0000313|EMBL:AEO32151.1}; GN=unknown OS=Amblyomma maculatum
Contig36464	424	-	-
Contig19856	360	-	-
Contig59515	531	-	-
Contig26695	329	-	-
Contig24799	590	-	-
Contig35956	498	-	-
Contig29075	338	-	-
Contig27483	413	-	-
Contig81149	400	-	-
Contig7301	1208	gi|282158101|ref|NP_001164094.1|:gi|282158101|ref|NP_001164094.1| mitochondrial ribosomal protein S31 [Tribolium castaneum]	tr|D6WRW9|D6WRW9_TRICA:tr|D6WRW9|D6WRW9_TRICA SubName: Full=Putative uncharacterized protein {ECO:0000313|EMBL:EFA06593.1}; GN=TcasGA2_TC009507 OS=Tribolium castaneum
Contig62991	2294	-	-
Contig70509	311	-	-
Contig71294	497	-	-
Contig82700	875	gi|498994555|ref|XP_004532887.1|:gi|498994555|ref|XP_004532887.1| PREDICTED: quinone oxidoreductase-like [Ceratitis capitata]	tr|X6NX34|X6NX34_RETFI:tr|X6NX34|X6NX34_RETFI SubName: Full=Zinc-binding alcohol dehydrogenase {ECO:0000313|EMBL:ETO30433.1}; GN=RFI_06686 OS=Reticulomyxa filosa.
Contig43558	639	-	-
Contig30644	466	-	-
Contig16298	532	-	-
Contig80098	363	-	-
Contig33187	554	gi|662185505|ref|XP_008477432.1|:gi|662185505|ref|XP_008477432.1| PREDICTED: jerky protein homolog-like [Diaphorina citri]	tr|A0A034WQN4|A0A034WQN4_BACDO:tr|A0A034WQN4|A0A034WQN4_BACDO SubName: Full=Jerky protein-like protein {ECO:0000313|EMBL:JAC57891.1}; GN=JERKL OS=Bactrocera dorsalis
Contig9860	1616	gi|642913718|ref|XP_008201133.1|:gi|642913718|ref|XP_008201133.1| PREDICTED: GTPase-activating protein and VPS9 domain-containing protein 1 [Tribolium castaneum]	tr|D6W9P5|D6W9P5_TRICA:tr|D6W9P5|D6W9P5_TRICA SubName: Full=Putative uncharacterized protein {ECO:0000313|EMBL:EEZ98522.1}; GN=TcasGA2_TC001026 OS=Tribolium castaneum
Contig4803	3103	gi|642918801|ref|XP_008191591.1|:gi|642918801|ref|XP_008191591.1| PREDICTED: acyl-CoA:lysophosphatidylglycerol acyltransferase 1 [Tribolium castaneum]	tr|D2A1V8|D2A1V8_TRICA:tr|D2A1V8|D2A1V8_TRICA SubName: Full=Putative uncharacterized protein GLEAN_07781 {ECO:0000313|EMBL:EFA02132.1}; GN=GLEAN_07781 OS=Tribolium castaneum
Contig65548	429	gi|193662254|ref|XP_001950154.1|:gi|193662254|ref|XP_001950154.1| PREDICTED: uncharacterized protein C17orf85 homolog [Acyrthosiphon pisum]	tr|J9JXZ0|J9JXZ0_ACYPI:tr|J9JXZ0|J9JXZ0_ACYPI SubName: Full=Uncharacterized protein {ECO:0000313|EnsemblMetazoa:ACYPI005291-PA}; GN=LOC100159571 OS=Acyrthosiphon pisum
Contig23746	1652	-	-
Contig64271	1146	gi|641649170|ref|XP_008184993.1|:gi|641649170|ref|XP_008184993.1| PREDICTED: ankyrin repeat domain-containing protein 17-like isoform X4 [Acyrthosiphon pisum]	tr|J9K5L3|J9K5L3_ACYPI:tr|J9K5L3|J9K5L3_ACYPI SubName: Full=Uncharacterized protein {ECO:0000313|EnsemblMetazoa:ACYPI008142-PA}; GN=unknown OS=Acyrthosiphon pisum
Contig42458	855	-	-
Contig40689	350	-	-
Contig30233	531	-	-
Contig38602	332	-	-
First_Contig490	697	-	-
Contig63213	568	gi|512928123|ref|XP_004931505.1|:gi|512928123|ref|XP_004931505.1| PREDICTED: sodium/potassium-transporting ATPase subunit alpha-like [Bombyx mori]	tr|L8GE59|L8GE59_ACACA:tr|L8GE59|L8GE59_ACACA SubName: Full=Plasmamembrane proton-efflux P-type ATPase {ECO:0000313|EMBL:ELR11003.1}; GN=ACA1_317170 OS=Acanthamoeba castellanii str. Neff.
Contig53784	459	-	-
Contig20775	306	gi|642926901|ref|XP_008195058.1|:gi|642926901|ref|XP_008195058.1| PREDICTED: cell division control protein 45 homolog [Tribolium castaneum]	tr|D2A4C4|D2A4C4_TRICA:tr|D2A4C4|D2A4C4_TRICA SubName: Full=Putative uncharacterized protein GLEAN_15858 {ECO:0000313|EMBL:EFA05648.1}; GN=GLEAN_15858 OS=Tribolium castaneum
Contig47131	4871	gi|524902716|ref|XP_005107586.1|:gi|524902716|ref|XP_005107586.1| PREDICTED: protein argonaute-2-like isoform X1 [Aplysia californica]	tr|B2RFN1|B2RFN1_OIKDI:tr|B2RFN1|B2RFN1_OIKDI RecName: Full=Protein argonaute {ECO:0000256|RuleBase:RU361178}; GN=ago2 OS=Oikopleura dioica
Contig14246	1429	gi|642935091|ref|XP_008197881.1|:gi|642935091|ref|XP_008197881.1| PREDICTED: putative methyltransferase NSUN5 [Tribolium castaneum]	tr|D6X2P0|D6X2P0_TRICA:tr|D6X2P0|D6X2P0_TRICA SubName: Full=Putative uncharacterized protein {ECO:0000313|EMBL:EFA10277.1}; GN=TcasGA2_TC012481 OS=Tribolium castaneum
Contig59206	920	gi|268569100|ref|XP_002648175.1|:gi|268569100|ref|XP_002648175.1| Hypothetical protein CBG24261 [Caenorhabditis briggsae]	tr|F1L5X8|F1L5X8_ASCSU:tr|F1L5X8|F1L5X8_ASCSU SubName: Full=Ribonuclease {ECO:0000313|EMBL:ERG86442.1}; GN=ASU_02245 OS=Ascaris suum
Contig51434	787	gi|198477669|ref|XP_002136497.1|:gi|198477669|ref|XP_002136497.1| GA22424 [Drosophila pseudoobscura pseudoobscura]	tr|W8B882|W8B882_CERCA:tr|W8B882|W8B882_CERCA SubName: Full=Pro-Pol polyprotein {ECO:0000313|EMBL:JAB85959.1}; GN=POL OS=Ceratitis capitata
Contig21196	380	-	-
Contig12098	308	gi|642931762|ref|XP_008196718.1|:gi|642931762|ref|XP_008196718.1| PREDICTED: exocyst complex component 7 [Tribolium castaneum]	tr|D6WW45|D6WW45_TRICA:tr|D6WW45|D6WW45_TRICA SubName: Full=Putative uncharacterized protein {ECO:0000313|EMBL:EFA08190.1}; GN=TcasGA2_TC005817 OS=Tribolium castaneum
Contig31424	513	gi|662213929|ref|XP_008480774.1|:gi|662213929|ref|XP_008480774.1| PREDICTED: uncharacterized protein LOC103517514 [Diaphorina citri]	tr|D7GY63|D7GY63_TRICA:tr|D7GY63|D7GY63_TRICA SubName: Full=Putative uncharacterized protein {ECO:0000313|EMBL:EFA13287.1}; GN=TcasGA2_TC005286 OS=Tribolium castaneum
Contig3706	401	-	-
Contig8187	5247	gi|380014400|ref|XP_003691220.1|:gi|380014400|ref|XP_003691220.1| PREDICTED: retinal dehydrogenase 1-like isoform 2 [Apis florea]	tr|H2YC05|H2YC05_CIOSA:tr|H2YC05|H2YC05_CIOSA SubName: Full=Uncharacterized protein {ECO:0000313|Ensembl:ENSCSAVP00000002853}; GN=Csa.1831 OS=Ciona savignyi
Contig21902	734	-	-
Contig56358	896	-	-
Contig7214	3184	gi|91081429|ref|XP_973458.1|:gi|91081429|ref|XP_973458.1| PREDICTED: ATP-binding cassette sub-family G member 4 [Tribolium castaneum]	tr|V5I802|V5I802_ANOGL:tr|V5I802|V5I802_ANOGL SubName: Full=ATP-binding cassette sub-family G member 4 {ECO:0000313|EMBL:JAB62926.1}; GN=ABCG4 OS=nobilis).
Contig32462	388	-	-
Contig51146	429	-	-
Contig51134	3130	gi|193690647|ref|XP_001947756.1|:gi|193690647|ref|XP_001947756.1| PREDICTED: protein HIRA homolog [Acyrthosiphon pisum]	tr|E9G6A3|E9G6A3_DAPPU:tr|E9G6A3|E9G6A3_DAPPU SubName: Full=Putative uncharacterized protein {ECO:0000313|EMBL:EFX84898.1}; GN=DAPPUDRAFT_300799 OS=Daphnia pulex
Contig1720	496	-	-
Contig27366	469	-	-
Contig74226	897	gi|241780604|ref|XP_002400201.1|:gi|241780604|ref|XP_002400201.1| E3 ubiquitin ligase, putative [Ixodes scapularis]	tr|C5LAB6|C5LAB6_PERM5:tr|C5LAB6|C5LAB6_PERM5 SubName: Full=Cellular nucleic acid binding protein, putative {ECO:0000313|EMBL:EER06372.1}; GN=Pmar_PMAR006140 OS=Perkinsus marinus
Contig1746	1913	gi|642937892|ref|XP_008200345.1|:gi|642937892|ref|XP_008200345.1| PREDICTED: E3 ubiquitin-protein ligase UBR4 isoform X1 [Tribolium castaneum]	tr|D6X566|D6X566_TRICA:tr|D6X566|D6X566_TRICA SubName: Full=Putative uncharacterized protein {ECO:0000313|EMBL:EEZ97210.1}; GN=TcasGA2_TC004400 OS=Tribolium castaneum
Contig40512	405	-	-
Contig54820	1794	gi|585704503|ref|XP_006823461.1|:gi|585704503|ref|XP_006823461.1| PREDICTED: ruvB-like 2-like [Saccoglossus kowalevskii]	tr|C3Y6A4|C3Y6A4_BRAFL:tr|C3Y6A4|C3Y6A4_BRAFL SubName: Full=Putative uncharacterized protein {ECO:0000313|EMBL:EEN64501.1}; GN=BRAFLDRAFT_231908 OS=Branchiostoma floridae
Contig43065	408	-	-
Contig5071	3904	gi|641653399|ref|XP_008178785.1|:gi|641653399|ref|XP_008178785.1| PREDICTED: uncharacterized protein K02A2.6-like [Acyrthosiphon pisum]	tr|X1WXW3|X1WXW3_ACYPI:tr|X1WXW3|X1WXW3_ACYPI SubName: Full=Uncharacterized protein {ECO:0000313|EnsemblMetazoa:ACYPI069882-PA}; GN=unknown OS=Acyrthosiphon pisum
Contig71434	400	-	-
Contig63162	349	-	-
Contig4236	3810	gi|189237853|ref|XP_974947.2|:gi|189237853|ref|XP_974947.2| PREDICTED: protein abrupt isoform X1 [Tribolium castaneum]	tr|U4UCW7|U4UCW7_DENPD:tr|U4UCW7|U4UCW7_DENPD SubName: Full=Uncharacterized protein {ECO:0000313|EMBL:ERL91799.1}; GN=D910_09124 OS=Dendroctonus ponderosae
Contig46839	586	-	-
Contig17257	1044	gi|642931613|ref|XP_008196656.1|:gi|642931613|ref|XP_008196656.1| PREDICTED: sphingomyelin phosphodiesterase isoform X2 [Tribolium castaneum]	tr|D6WVW3|D6WVW3_TRICA:tr|D6WVW3|D6WVW3_TRICA RecName: Full=Sphingomyelin phosphodiesterase {ECO:0000256|PIRNR:PIRNR000948}; GN=TcasGA2_TC005858 OS=Tribolium castaneum
Contig70094	1136	gi|665802969|ref|XP_008549562.1|:gi|665802969|ref|XP_008549562.1| PREDICTED: RING finger protein 126-A [Microplitis demolitor]	tr|C3YQ01|C3YQ01_BRAFL:tr|C3YQ01|C3YQ01_BRAFL SubName: Full=Putative uncharacterized protein {ECO:0000313|EMBL:EEN57639.1}; GN=BRAFLDRAFT_124329 OS=Branchiostoma floridae
Contig23690	545	-	-
Contig57675	800	-	-
Contig39974	428	gi|642930014|ref|XP_008196065.1|:gi|642930014|ref|XP_008196065.1| PREDICTED: uncharacterized protein LOC103313749 [Tribolium castaneum]	tr|Q7PRA5|Q7PRA5_ANOGA:tr|Q7PRA5|Q7PRA5_ANOGA SubName: Full=AGAP002904-PA {ECO:0000313|EMBL:EAA07564.6}; GN=AgaP_AGAP002904 OS=Anopheles gambiae
Contig59317	446	gi|641654628|ref|XP_008179283.1|:gi|641654628|ref|XP_008179283.1| PREDICTED: hrp65 protein-like isoform X3 [Acyrthosiphon pisum]	tr|J9JUZ3|J9JUZ3_ACYPI:tr|J9JUZ3|J9JUZ3_ACYPI SubName: Full=Uncharacterized protein {ECO:0000313|EnsemblMetazoa:ACYPI004173-PA}; GN=unknown OS=Acyrthosiphon pisum
Contig28	1992	gi|91079919|ref|XP_967329.1|:gi|91079919|ref|XP_967329.1| PREDICTED: sulfhydryl oxidase 2-like [Tribolium castaneum]	tr|V5G6I6|V5G6I6_ANOGL:tr|V5G6I6|V5G6I6_ANOGL RecName: Full=Sulfhydryl oxidase {ECO:0000256|RuleBase:RU371123}; GN=QSOX2 OS=nobilis).
Contig83618	561	-	-
Contig24989	545	gi|642933166|ref|XP_008197284.1|:gi|642933166|ref|XP_008197284.1| PREDICTED: hexosaminidase D-like [Tribolium castaneum]	tr|D6WYJ2|D6WYJ2_TRICA:tr|D6WYJ2|D6WYJ2_TRICA SubName: Full=Putative uncharacterized protein {ECO:0000313|EMBL:EFA08995.1}; GN=TcasGA2_TC006702 OS=Tribolium castaneum
Contig51368	1895	gi|157117227|ref|XP_001652997.1|:gi|157117227|ref|XP_001652997.1| hypothetical protein AaeL_AAEL007912 [Aedes aegypti]	tr|Q170H6|Q170H6_AEDAE:tr|Q170H6|Q170H6_AEDAE SubName: Full=AAEL007912-PA {ECO:0000313|EMBL:EAT40366.1}; GN=AAEL007912 OS=Aedes aegypti
Contig41244	362	-	-
Contig50485	433	-	-
Contig60226	410	gi|665810342|ref|XP_008553589.1|:gi|665810342|ref|XP_008553589.1| PREDICTED: uncharacterized aarF domain-containing protein kinase 1 [Microplitis demolitor]	tr|B1X4H3|B1X4H3_PAUCH:tr|B1X4H3|B1X4H3_PAUCH SubName: Full=Possible protein kinase: ABC1 family protein {ECO:0000313|EMBL:ACB42842.1}; GN=PCC_0402 OS=Paulinella chromatophora.
Contig2368	1144	gi|91082695|ref|XP_971685.1|:gi|91082695|ref|XP_971685.1| PREDICTED: protein disulfide-isomerase A3 [Tribolium castaneum]	tr|D6W727|D6W727_TRICA:tr|D6W727|D6W727_TRICA RecName: Full=Protein disulfide-isomerase {ECO:0000256|RuleBase:RU361130}; GN=TcasGA2_TC013598 OS=Tribolium castaneum
Contig49066	357	-	-
Contig16147	1584	gi|642920578|ref|XP_008192471.1|:gi|642920578|ref|XP_008192471.1| PREDICTED: glucose dehydrogenase [FAD, quinone]-like [Tribolium castaneum]	tr|W4VSH8|W4VSH8_PHACE:tr|W4VSH8|W4VSH8_PHACE SubName: Full=Putative GMC oxidoreductase {ECO:0000313|EMBL:JAB84778.1}; GN=unknown OS=Phaedon cochleariae
Contig2815	785	gi|642920471|ref|XP_008192365.1|:gi|642920471|ref|XP_008192365.1| PREDICTED: CREB-binding protein isoform X6 [Tribolium castaneum]	tr|D2A0K2|D2A0K2_TRICA:tr|D2A0K2|D2A0K2_TRICA SubName: Full=Putative uncharacterized protein GLEAN_08222 {ECO:0000313|EMBL:EFA02517.1}; GN=GLEAN_08222 OS=Tribolium castaneum
Contig75563	1389	gi|241710166|ref|XP_002403439.1|:gi|241710166|ref|XP_002403439.1| zinc finger protein, putative [Ixodes scapularis]	tr|B7Q6W6|B7Q6W6_IXOSC:tr|B7Q6W6|B7Q6W6_IXOSC SubName: Full=Zinc finger protein, putative {ECO:0000313|EMBL:EEC14588.1}; GN=IscW_ISCW010855 OS=Ixodes scapularis
Contig9313	486	gi|91080563|ref|XP_973259.1|:gi|91080563|ref|XP_973259.1| PREDICTED: alpha-N-acetylglucosaminidase isoform X2 [Tribolium castaneum]	tr|D2A307|D2A307_TRICA:tr|D2A307|D2A307_TRICA SubName: Full=Putative uncharacterized protein GLEAN_07912 {ECO:0000313|EMBL:EFA02249.1}; GN=GLEAN_07912 OS=Tribolium castaneum
Contig46257	378	-	-
Contig61388	476	gi|156382341|ref|XP_001632512.1|:gi|156382341|ref|XP_001632512.1| predicted protein [Nematostella vectensis]	tr|U1MCS8|U1MCS8_ASCSU:tr|U1MCS8|U1MCS8_ASCSU SubName: Full=Uncharacterized protein {ECO:0000313|EMBL:ERG82193.1}; GN=ASU_09014 OS=Ascaris suum
Contig33065	1305	gi|242022987|ref|XP_002431918.1|:gi|242022987|ref|XP_002431918.1| reverse transcriptase, putative [Pediculus humanus corporis]	tr|D7GYL6|D7GYL6_TRICA:tr|D7GYL6|D7GYL6_TRICA SubName: Full=Putative uncharacterized protein {ECO:0000313|EMBL:EFA13462.1}; GN=TcasGA2_TC005062 OS=Tribolium castaneum
Contig33618	862	-	-
Contig78384	467	-	-
Contig75103	1363	gi|268582017|ref|XP_002645992.1|:gi|268582017|ref|XP_002645992.1| Hypothetical protein CBG07778, partial [Caenorhabditis briggsae]	tr|A9V5U1|A9V5U1_MONBE:tr|A9V5U1|A9V5U1_MONBE SubName: Full=Predicted protein {ECO:0000313|EMBL:EDQ87174.1}; GN=38123 OS=Monosiga brevicollis
Contig67246	1956	gi|115610736|ref|XP_790376.2|:gi|115610736|ref|XP_790376.2| PREDICTED: copine family protein 2-like [Strongylocentrotus purpuratus]	tr|D3AXW6|D3AXW6_POLPA:tr|D3AXW6|D3AXW6_POLPA SubName: Full=Uncharacterized protein {ECO:0000313|EMBL:EFA85793.1}; GN=PPL_01023 OS=Polysphondylium pallidum
Contig44815	915	-	-
Contig29749	598	-	-
Contig7339	1572	gi|512915562|ref|XP_004928419.1|:gi|512915562|ref|XP_004928419.1| PREDICTED: uncharacterized protein LOC101746992 [Bombyx mori]	tr|K7JPL5|K7JPL5_NASVI:tr|K7JPL5|K7JPL5_NASVI SubName: Full=Uncharacterized protein {ECO:0000313|EnsemblMetazoa:NV24111-PA}; GN=unknown OS=Nasonia vitripennis
Contig80232	863	gi|676439254|ref|XP_009048794.1|:gi|676439254|ref|XP_009048794.1| hypothetical protein LOTGIDRAFT_157965 [Lottia gigantea]	tr|R7TRG1|R7TRG1_CAPTE:tr|R7TRG1|R7TRG1_CAPTE SubName: Full=Uncharacterized protein {ECO:0000313|EMBL:ELT96167.1, ECO:0000313|EnsemblMetazoa:CapteP206215}; GN=CAPTEDRAFT_206215 OS=Capitella teleta
Contig67162	2036	gi|383850981|ref|XP_003701042.1|:gi|383850981|ref|XP_003701042.1| PREDICTED: 26S protease regulatory subunit 7-like [Megachile rotundata]	tr|D3BIZ6|D3BIZ6_POLPA:tr|D3BIZ6|D3BIZ6_POLPA SubName: Full=26S proteasome ATPase 2 subunit {ECO:0000313|EMBL:EFA78770.1}; GN=psmC2 OS=Polysphondylium pallidum
Contig68569	1901	-	-
Contig60824	969	-	-
Contig67929	1071	-	-
Contig19305	391	-	-
Contig28870	456	-	-
Contig49153	353	-	-
Contig61694	335	-	-
Contig70954	872	gi|498992977|ref|XP_004532487.1|:gi|498992977|ref|XP_004532487.1| PREDICTED: fructose-1-phosphate phosphatase YqaB-like [Ceratitis capitata]	tr|E9CBM6|E9CBM6_CAPO3:tr|E9CBM6|E9CBM6_CAPO3 SubName: Full=HAD-superfamily hydrolase {ECO:0000313|EMBL:EFW47687.2}; GN=CAOG_05625 OS=Capsaspora owczarzaki
Contig14698	353	-	-
Contig68383	483	-	-
Contig5255	1459	gi|642924014|ref|XP_008193969.1|:gi|642924014|ref|XP_008193969.1| PREDICTED: G2/mitotic-specific cyclin-B [Tribolium castaneum]	tr|U4UJQ4|U4UJQ4_DENPD:tr|U4UJQ4|U4UJQ4_DENPD SubName: Full=Uncharacterized protein {ECO:0000313|EMBL:ERL90401.1}; GN=D910_07750 OS=Dendroctonus ponderosae
Contig46206	375	-	-
Contig15890	554	gi|642926377|ref|XP_008194900.1|:gi|642926377|ref|XP_008194900.1| PREDICTED: serine proteinase stubble [Tribolium castaneum]	tr|D2A6A6|D2A6A6_TRICA:tr|D2A6A6|D2A6A6_TRICA SubName: Full=Serine protease H164 {ECO:0000313|EMBL:EFA05743.1}; GN=H164 OS=Tribolium castaneum
Contig78531	425	-	-
Contig63347	556	gi|241009440|ref|XP_002405270.1|:gi|241009440|ref|XP_002405270.1| RNA polymerase II transcription elongation factor, putative [Ixodes scapularis]	tr|L8GYQ9|L8GYQ9_ACACA:tr|L8GYQ9|L8GYQ9_ACACA SubName: Full=Elongation factor SIII p15 subunit, putative {ECO:0000313|EMBL:ELR17663.1}; GN=ACA1_064500 OS=Acanthamoeba castellanii str. Neff.
Contig36321	576	gi|641657693|ref|XP_008180443.1|:gi|641657693|ref|XP_008180443.1| PREDICTED: zinc finger MYM-type protein 1-like [Acyrthosiphon pisum]	tr|J9JVX5|J9JVX5_ACYPI:tr|J9JVX5|J9JVX5_ACYPI SubName: Full=Uncharacterized protein {ECO:0000313|EnsemblMetazoa:ACYPI004524-PA}; GN=unknown OS=Acyrthosiphon pisum
Contig45491	426	-	tr|K1Q8N4|K1Q8N4_CRAGI:tr|K1Q8N4|K1Q8N4_CRAGI SubName: Full=Plexin-A4 {ECO:0000313|EMBL:EKC17701.1}; GN=CGI_10000325 OS=Crassostrea gigas
Contig45323	541	-	-
Contig80033	408	-	-
Contig75505	470	-	-
Contig82807	576	gi|196014544|ref|XP_002117131.1|:gi|196014544|ref|XP_002117131.1| hypothetical protein TRIADDRAFT_32037 [Trichoplax adhaerens]	tr|K1QXA1|K1QXA1_CRAGI:tr|K1QXA1|K1QXA1_CRAGI SubName: Full=Retinol dehydrogenase 12 {ECO:0000313|EMBL:EKC38323.1}; GN=CGI_10022993 OS=Crassostrea gigas
Contig37437	368	-	-
Contig72478	908	-	-
Contig82900	837	-	-
Contig42143	1445	gi|512936173|ref|XP_004933454.1|:gi|512936173|ref|XP_004933454.1| PREDICTED: ras-like GTP-binding protein Rho1-like isoform X2 [Bombyx mori]	tr|T1JVW8|T1JVW8_TETUR:tr|T1JVW8|T1JVW8_TETUR SubName: Full=Uncharacterized protein {ECO:0000313|EnsemblMetazoa:tetur02g06070.1}; GN=unknown OS=Tetranychus urticae
Contig22466	948	-	-
Contig39416	790	-	-
Contig63698	426	-	tr|G3MT22|G3MT22_9ACAR:tr|G3MT22|G3MT22_9ACAR SubName: Full=Putative uncharacterized protein {ECO:0000313|EMBL:AEO36640.1}; GN=SELGLSIKMF SILVCFLLSF LLYVQSIRYY OS=Amblyomma maculatum
Contig55751	1925	gi|340371189|ref|XP_003384128.1|:gi|340371189|ref|XP_003384128.1| PREDICTED: calcium/calmodulin-dependent protein kinase type 1D-like [Amphimedon queenslandica]	tr|U6M9M6|U6M9M6_EIMMA:tr|U6M9M6|U6M9M6_EIMMA SubName: Full=CAM kinase, CDPK family, putative {ECO:0000313|EMBL:CDJ60726.1}; GN=EMWEY_00034130 OS=Eimeria maxima
Contig43613	366	-	-
Contig38705	821	-	-
Contig65134	369	gi|193591985|ref|XP_001948129.1|:gi|193591985|ref|XP_001948129.1| PREDICTED: structural maintenance of chromosomes protein 1A [Acyrthosiphon pisum]	tr|J9K5B6|J9K5B6_ACYPI:tr|J9K5B6|J9K5B6_ACYPI RecName: Full=Structural maintenance of chromosomes protein {ECO:0000256|PIRNR:PIRNR005719}; GN=LOC100165188 OS=Acyrthosiphon pisum
Contig3775	2002	gi|189233809|ref|XP_971005.2|:gi|189233809|ref|XP_971005.2| PREDICTED: protein trapped in endoderm-1 [Tribolium castaneum]	tr|D6W7A8|D6W7A8_TRICA:tr|D6W7A8|D6W7A8_TRICA SubName: Full=Putative uncharacterized protein {ECO:0000313|EMBL:EFA11575.1}; GN=TcasGA2_TC004716 OS=Tribolium castaneum
Contig33960	483	-	-
Contig20137	317	-	-
Contig55955	394	-	-
Contig46336	2801	gi|156382413|ref|XP_001632548.1|:gi|156382413|ref|XP_001632548.1| predicted protein [Nematostella vectensis]	tr|A7S785|A7S785_NEMVE:tr|A7S785|A7S785_NEMVE SubName: Full=Predicted protein {ECO:0000313|EMBL:EDO40485.1}; GN=v1g207889 OS=Nematostella vectensis
Contig38900	632	gi|642933710|ref|XP_008197332.1|:gi|642933710|ref|XP_008197332.1| PREDICTED: golgin subfamily A member 4-like [Tribolium castaneum]	tr|D6X023|D6X023_TRICA:tr|D6X023|D6X023_TRICA SubName: Full=Putative uncharacterized protein {ECO:0000313|EMBL:EFA10064.1}; GN=TcasGA2_TC012238 OS=Tribolium castaneum
First_Contig705	3775	-	-
Contig23998	1115	gi|449690692|ref|XP_004212425.1|:gi|449690692|ref|XP_004212425.1| PREDICTED: 52 kDa repressor of the inhibitor of the protein kinase-like [Hydra vulgaris]	tr|T2MBP3|T2MBP3_HYDVU:tr|T2MBP3|T2MBP3_HYDVU SubName: Full=Zinc finger MYM-type protein 1 {ECO:0000313|EMBL:CDG69653.1}; GN=ZMYM1 OS=Hydra vulgaris
Contig20473	1951	gi|281360793|ref|NP_001096966.2|:gi|281360793|ref|NP_001096966.2| CG34411, isoform B [Drosophila melanogaster]	tr|D2A3W4|D2A3W4_TRICA:tr|D2A3W4|D2A3W4_TRICA SubName: Full=DLGR4-like G protein-coupled receptor {ECO:0000313|EMBL:DAA64490.1}; GN=GLEAN_15772 OS=Tribolium castaneum
Contig26145	396	-	-
Contig6041	1578	gi|642927649|ref|XP_008195348.1|:gi|642927649|ref|XP_008195348.1| PREDICTED: snake venom 5'-nucleotidase isoform X2 [Tribolium castaneum]	tr|D6WST0|D6WST0_TRICA:tr|D6WST0|D6WST0_TRICA SubName: Full=Putative uncharacterized protein {ECO:0000313|EMBL:EFA06359.1}; GN=TcasGA2_TC009234 OS=Tribolium castaneum
Contig20859	377	gi|642915927|ref|XP_008190814.1|:gi|642915927|ref|XP_008190814.1| PREDICTED: centrosomal protein of 63 kDa-like [Tribolium castaneum]	tr|D6WG60|D6WG60_TRICA:tr|D6WG60|D6WG60_TRICA SubName: Full=Putative uncharacterized protein {ECO:0000313|EMBL:EFA00198.1}; GN=TcasGA2_TC003023 OS=Tribolium castaneum
Contig74555	436	-	-
Contig40881	346	-	-
Contig74680	1037	-	-
Contig25182	2753	gi|585722332|ref|XP_006813433.1|:gi|585722332|ref|XP_006813433.1| PREDICTED: bruno-like protein isoform X2 [Saccoglossus kowalevskii]	tr|A0A024VK38|A0A024VK38_PLAFA:tr|A0A024VK38|A0A024VK38_PLAFA SubName: Full=Uncharacterized protein {ECO:0000313|EMBL:ETW28261.1}; GN=PFFCH_04170 OS=Plasmodium falciparum FCH/4.
Contig12120	420	gi|91080563|ref|XP_973259.1|:gi|91080563|ref|XP_973259.1| PREDICTED: alpha-N-acetylglucosaminidase isoform X2 [Tribolium castaneum]	tr|V5GU99|V5GU99_ANOGL:tr|V5GU99|V5GU99_ANOGL SubName: Full=Alpha-N-acetylglucosaminidase {ECO:0000313|EMBL:JAB65237.1}; GN=ANAG OS=nobilis).
Contig66955	522	gi|641672577|ref|XP_008185996.1|:gi|641672577|ref|XP_008185996.1| PREDICTED: vitelline membrane protein Vm26Ab-like [Acyrthosiphon pisum]	tr|X1XTJ7|X1XTJ7_ACYPI:tr|X1XTJ7|X1XTJ7_ACYPI SubName: Full=Uncharacterized protein {ECO:0000313|EnsemblMetazoa:ACYPI089514-PA}; GN=LOC100571053 OS=Acyrthosiphon pisum
Contig60995	689	gi|498989899|ref|XP_004531723.1|:gi|498989899|ref|XP_004531723.1| PREDICTED: nitrogen regulatory protein P-II-like [Ceratitis capitata]	tr|B1X3X1|B1X3X1_PAUCH:tr|B1X3X1|B1X3X1_PAUCH SubName: Full=Nitrogen regulatory protein P-II {ECO:0000313|EMBL:ACB42640.1}; GN=glnB OS=Paulinella chromatophora.
Contig36956	881	gi|242246964|ref|NP_001156206.1|:gi|242246964|ref|NP_001156206.1| ribosomal protein L13-like [Acyrthosiphon pisum]	tr|C4WU19|C4WU19_ACYPI:tr|C4WU19|C4WU19_ACYPI SubName: Full=ACYPI006272 protein {ECO:0000313|EMBL:BAH71389.1}; GN=ACYPI006272 OS=Acyrthosiphon pisum
Contig70180	723	-	-
Contig190	678	gi|189236491|ref|XP_001815774.1|:gi|189236491|ref|XP_001815774.1| PREDICTED: gem-associated protein 5 [Tribolium castaneum]	tr|D1ZZV0|D1ZZV0_TRICA:tr|D1ZZV0|D1ZZV0_TRICA SubName: Full=Putative uncharacterized protein GLEAN_08111 {ECO:0000313|EMBL:EFA02425.1}; GN=GLEAN_08111 OS=Tribolium castaneum
Contig55719	882	gi|157124857|ref|XP_001660557.1|:gi|157124857|ref|XP_001660557.1| GTP-binding protein sar1 [Aedes aegypti]	tr|G3MJP5|G3MJP5_9ACAR:tr|G3MJP5|G3MJP5_9ACAR SubName: Full=Putative uncharacterized protein {ECO:0000313|EMBL:AEO33713.1}; GN=unknown OS=Amblyomma maculatum
Contig73362	372	-	-
Contig34400	445	-	-
Contig38759	1004	gi|642923994|ref|XP_967135.2|:gi|642923994|ref|XP_967135.2| PREDICTED: microtubule-associated protein futsch-like [Tribolium castaneum]	tr|D6WME1|D6WME1_TRICA:tr|D6WME1|D6WME1_TRICA SubName: Full=Putative uncharacterized protein {ECO:0000313|EMBL:EFA04257.1}; GN=TcasGA2_TC014547 OS=Tribolium castaneum
Contig33481	484	-	-
Contig68030	1525	gi|340380321|ref|XP_003388671.1|:gi|340380321|ref|XP_003388671.1| PREDICTED: coiled-coil domain-containing protein 130-like [Amphimedon queenslandica]	tr|L8GJ58|L8GJ58_ACACA:tr|L8GJ58|L8GJ58_ACACA SubName: Full=Cell cycle control proteinrelated, putative {ECO:0000313|EMBL:ELR12884.1}; GN=ACA1_094940 OS=Acanthamoeba castellanii str. Neff.
Contig71339	333	-	-
Contig60725	2511	-	-
Contig24470	770	gi|91091974|ref|XP_968950.1|:gi|91091974|ref|XP_968950.1| PREDICTED: protein prenyltransferase alpha subunit repeat-containing protein 1-B [Tribolium castaneum]	tr|D6X4Y9|D6X4Y9_TRICA:tr|D6X4Y9|D6X4Y9_TRICA SubName: Full=Putative uncharacterized protein {ECO:0000313|EMBL:EEZ97598.1}; GN=TcasGA2_TC011467 OS=Tribolium castaneum
Contig8297	1662	gi|91090772|ref|XP_969499.1|:gi|91090772|ref|XP_969499.1| PREDICTED: rapamycin-insensitive companion of mTOR [Tribolium castaneum]	tr|D6WZE9|D6WZE9_TRICA:tr|D6WZE9|D6WZE9_TRICA SubName: Full=Putative uncharacterized protein {ECO:0000313|EMBL:EFA10417.1}; GN=TcasGA2_TC012657 OS=Tribolium castaneum
Contig67848	1303	-	-
Contig64877	2960	gi|676452097|ref|XP_009052922.1|:gi|676452097|ref|XP_009052922.1| extended synaptotagmin-like protein 2 [Lottia gigantea]	tr|R7UU18|R7UU18_CAPTE:tr|R7UU18|R7UU18_CAPTE SubName: Full=Extended synaptotagmin-like protein 2 {ECO:0000313|EMBL:ELU09670.1}; GN=Esyt2 OS=Capitella teleta
Contig47657	373	-	-
Contig20002	599	-	-
Contig42207	478	-	tr|D6WW72|D6WW72_TRICA:tr|D6WW72|D6WW72_TRICA SubName: Full=Putative uncharacterized protein {ECO:0000313|EMBL:EFA08176.1}; GN=TcasGA2_TC005803 OS=Tribolium castaneum
Contig23066	319	-	-
Contig30315	432	-	-
Contig67551	373	-	-
Contig5130	612	-	tr|V5I8V5|V5I8V5_ANOGL:tr|V5I8V5|V5I8V5_ANOGL SubName: Full=THO complex subunit 4-A {ECO:0000313|EMBL:JAB64441.1}; GN=THO4A OS=nobilis).
Contig57168	1245	gi|675852448|ref|XP_009011784.1|:gi|675852448|ref|XP_009011784.1| hypothetical protein HELRODRAFT_73260 [Helobdella robusta]	tr|T1G1C2|T1G1C2_HELRO:tr|T1G1C2|T1G1C2_HELRO RecName: Full=Ribonuclease {ECO:0000256|RuleBase:RU003515}; GN=HELRODRAFT_73260 OS=Helobdella robusta
Contig24930	346	-	-
Contig67003	438	gi|193641048|ref|XP_001951777.1|:gi|193641048|ref|XP_001951777.1| PREDICTED: histone-binding protein RBBP4 [Acyrthosiphon pisum]	tr|J9JNP9|J9JNP9_ACYPI:tr|J9JNP9|J9JNP9_ACYPI SubName: Full=Uncharacterized protein {ECO:0000313|EnsemblMetazoa:ACYPI001866-PA}; GN=LOC100161495 OS=Acyrthosiphon pisum
Contig1378	458	-	-
Contig11012	300	gi|642923099|ref|XP_008193609.1|:gi|642923099|ref|XP_008193609.1| PREDICTED: STE20/SPS1-related proline-alanine-rich protein kinase [Tribolium castaneum]	tr|S4PW18|S4PW18_9NEOP:tr|S4PW18|S4PW18_9NEOP SubName: Full=Serine/threonine-protein kinase OSR1 {ECO:0000313|EMBL:JAA84997.1}; GN=unknown OS=Pararge aegeria
Contig45083	368	-	-
Contig27287	4436	gi|328711820|ref|XP_003244649.1|:gi|328711820|ref|XP_003244649.1| PREDICTED: uncharacterized protein LOC100569183 [Acyrthosiphon pisum]	tr|G6CK88|G6CK88_DANPL:tr|G6CK88|G6CK88_DANPL SubName: Full=Uncharacterized protein {ECO:0000313|EMBL:EHJ78345.1}; GN=KGM_11939 OS=Danaus plexippus
Contig84263	402	-	-
Contig33017	301	gi|91086369|ref|XP_974612.1|:gi|91086369|ref|XP_974612.1| PREDICTED: cytochrome b561 domain-containing protein 2 [Tribolium castaneum]	tr|U4UGR5|U4UGR5_DENPD:tr|U4UGR5|U4UGR5_DENPD SubName: Full=Uncharacterized protein {ECO:0000313|EMBL:ERL89791.1}; GN=D910_07152 OS=Dendroctonus ponderosae
Contig9076	629	-	-
Contig60622	774	-	-
Contig7745	375	gi|91094767|ref|XP_967707.1|:gi|91094767|ref|XP_967707.1| PREDICTED: xanthine dehydrogenase/oxidase [Tribolium castaneum]	tr|D7EK62|D7EK62_TRICA:tr|D7EK62|D7EK62_TRICA SubName: Full=Putative uncharacterized protein {ECO:0000313|EMBL:EFA13013.1}; GN=TcasGA2_TC001978 OS=Tribolium castaneum
Contig82815	456	-	-
Contig66888	392	-	-
Contig39427	583	-	-
Contig65476	350	-	-
Contig34853	360	-	-
Contig6364	382	gi|642935120|ref|XP_008197896.1|:gi|642935120|ref|XP_008197896.1| PREDICTED: vigilin [Tribolium castaneum]	tr|D6X2Q1|D6X2Q1_TRICA:tr|D6X2Q1|D6X2Q1_TRICA SubName: Full=Putative uncharacterized protein {ECO:0000313|EMBL:EFA10280.1}; GN=TcasGA2_TC012484 OS=Tribolium castaneum
Contig23229	417	-	-
Contig23648	1123	-	tr|A0A078B9U7|A0A078B9U7_STYLE:tr|A0A078B9U7|A0A078B9U7_STYLE SubName: Full=Polysaccharide deacetylase {ECO:0000313|EMBL:CDW90981.1}; GN=Contig2242.g2406 OS=Stylonychia lemnae.
Contig61855	353	-	-
Contig21256	652	-	-
Contig27870	354	-	-
Contig17604	480	-	-
Contig40054	381	-	-
Contig23100	750	gi|642933764|ref|XP_968624.2|:gi|642933764|ref|XP_968624.2| PREDICTED: DNA ligase 4-like [Tribolium castaneum]	tr|D6X051|D6X051_TRICA:tr|D6X051|D6X051_TRICA SubName: Full=Ligase4-like protein {ECO:0000313|EMBL:EFA10724.1}; GN=TcasGA2_TC012220 OS=Tribolium castaneum
Contig12520	4935	gi|642935083|ref|XP_008197877.1|:gi|642935083|ref|XP_008197877.1| PREDICTED: calmodulin-binding transcription activator 2-like isoform X3 [Tribolium castaneum]	tr|A0A067RNZ8|A0A067RNZ8_ZOONE:tr|A0A067RNZ8|A0A067RNZ8_ZOONE SubName: Full=Calmodulin-binding transcription activator 1 {ECO:0000313|EMBL:KDR22340.1}; GN=L798_01998 OS=Zootermopsis nevadensis
Contig18590	346	gi|642914174|ref|XP_008201575.1|:gi|642914174|ref|XP_008201575.1| PREDICTED: KAT8 regulatory NSL complex subunit 3 isoform X2 [Tribolium castaneum]	tr|D6WAC8|D6WAC8_TRICA:tr|D6WAC8|D6WAC8_TRICA SubName: Full=Putative uncharacterized protein {ECO:0000313|EMBL:EEZ98619.1}; GN=TcasGA2_TC001142 OS=Tribolium castaneum
Contig49230	420	gi|328715019|ref|XP_001944790.2|:gi|328715019|ref|XP_001944790.2| PREDICTED: transketolase-like protein 2 [Acyrthosiphon pisum]	tr|J9JQV2|J9JQV2_ACYPI:tr|J9JQV2|J9JQV2_ACYPI SubName: Full=Uncharacterized protein {ECO:0000313|EnsemblMetazoa:ACYPI002662-PA}; GN=LOC100165637 OS=Acyrthosiphon pisum
Contig12013	495	-	-
Contig44425	523	gi|339240821|ref|XP_003376336.1|:gi|339240821|ref|XP_003376336.1| retrovirus-related Pol polyprotein from transposon TNT 1-94 [Trichinella spiralis]	tr|I1FA02|I1FA02_AMPQE:tr|I1FA02|I1FA02_AMPQE SubName: Full=Uncharacterized protein {ECO:0000313|EnsemblMetazoa:PAC:15712908}; GN=unknown OS=Amphimedon queenslandica
Contig79705	386	-	-
Contig69548	3560	-	tr|J9EH35|J9EH35_9SPIT:tr|J9EH35|J9EH35_9SPIT SubName: Full=MULE domain containing protein {ECO:0000313|EMBL:EJY65441.1}; GN=OXYTRI_14405 OS=Oxytricha trifallax.
Contig40193	480	-	-
Contig40427	360	gi|350539535|ref|NP_001232985.1|:gi|350539535|ref|NP_001232985.1| uncharacterized protein LOC100159304 [Acyrthosiphon pisum]	tr|C4WV18|C4WV18_ACYPI:tr|C4WV18|C4WV18_ACYPI SubName: Full=ACYPI000688 protein {ECO:0000313|EMBL:BAH71738.1}; GN=ACYPI000688 OS=Acyrthosiphon pisum
Contig68926	1423	gi|291230054|ref|XP_002734984.1|:gi|291230054|ref|XP_002734984.1| PREDICTED: probable sugar phosphate/phosphate translocator At5g04160-like [Saccoglossus kowalevskii]	tr|L8GGR0|L8GGR0_ACACA:tr|L8GGR0|L8GGR0_ACACA SubName: Full=Integral membrane protein duf6 domain containing protein {ECO:0000313|EMBL:ELR11938.1}; GN=ACA1_399870 OS=Acanthamoeba castellanii str. Neff.
Contig82745	398	-	-
Contig506	1392	gi|198456114|ref|XP_002136370.1|:gi|198456114|ref|XP_002136370.1| GA22199 [Drosophila pseudoobscura pseudoobscura]	tr|V5GS86|V5GS86_ANOGL:tr|V5GS86|V5GS86_ANOGL SubName: Full=Retrotransposable element {ECO:0000313|EMBL:JAB63103.1}; GN=RTF23 OS=nobilis).
Contig65704	352	gi|641675585|ref|XP_008187098.1|:gi|641675585|ref|XP_008187098.1| PREDICTED: eukaryotic translation initiation factor 3 subunit E-like [Acyrthosiphon pisum]	tr|J9JWC3|J9JWC3_ACYPI:tr|J9JWC3|J9JWC3_ACYPI RecName: Full=Eukaryotic translation initiation factor 3 subunit E {ECO:0000256|HAMAP-Rule:MF_03004}; GN=LOC100167983 OS=Acyrthosiphon pisum
Contig210	1473	gi|642925278|ref|XP_008194489.1|:gi|642925278|ref|XP_008194489.1| PREDICTED: PAX-interacting protein 1 [Tribolium castaneum]	tr|D2A4R5|D2A4R5_TRICA:tr|D2A4R5|D2A4R5_TRICA SubName: Full=Putative uncharacterized protein GLEAN_15410 {ECO:0000313|EMBL:EFA05726.1}; GN=GLEAN_15410 OS=Tribolium castaneum
Contig81980	478	-	-
Contig38757	414	-	-
First_Contig1374	1462	gi|449664749|ref|XP_002154310.2|:gi|449664749|ref|XP_002154310.2| PREDICTED: WD repeat-containing protein 36-like [Hydra vulgaris]	tr|T2M966|T2M966_HYDVU:tr|T2M966|T2M966_HYDVU SubName: Full=WD repeat-containing protein 36 {ECO:0000313|EMBL:CDG68581.1}; GN=WDR36 OS=Hydra vulgaris
Contig5036	618	gi|91088615|ref|XP_974002.1|:gi|91088615|ref|XP_974002.1| PREDICTED: sepiapterin reductase [Tribolium castaneum]	tr|V5IA32|V5IA32_ANOGL:tr|V5IA32|V5IA32_ANOGL SubName: Full=Sepiapterin reductase {ECO:0000313|EMBL:JAB66576.1}; GN=SPRE OS=nobilis).
Contig37781	364	-	-
Contig50007	431	-	-
Contig13278	5899	gi|642933298|ref|XP_008197360.1|:gi|642933298|ref|XP_008197360.1| PREDICTED: LOW QUALITY PROTEIN: mucin-17 [Tribolium castaneum]	tr|D6WYX0|D6WYX0_TRICA:tr|D6WYX0|D6WYX0_TRICA SubName: Full=Putative uncharacterized protein {ECO:0000313|EMBL:EFA09018.1}; GN=TcasGA2_TC006727 OS=Tribolium castaneum
First_Contig306	560	-	-
Contig63943	345	gi|665820404|ref|XP_008559100.1|:gi|665820404|ref|XP_008559100.1| PREDICTED: histone H1-like [Microplitis demolitor]	-
Contig34787	432	-	-
Contig48048	4041	gi|156399499|ref|XP_001638539.1|:gi|156399499|ref|XP_001638539.1| predicted protein [Nematostella vectensis]	tr|A7RQ06|A7RQ06_NEMVE:tr|A7RQ06|A7RQ06_NEMVE SubName: Full=Predicted protein {ECO:0000313|EMBL:EDO46476.1}; GN=v1g89359 OS=Nematostella vectensis
Contig44888	691	-	-
Contig50391	440	-	-
Contig84130	531	gi|193671631|ref|XP_001944374.1|:gi|193671631|ref|XP_001944374.1| PREDICTED: uncharacterized protein LOC100161602 isoform X1 [Acyrthosiphon pisum]	tr|C4WSQ5|C4WSQ5_ACYPI:tr|C4WSQ5|C4WSQ5_ACYPI SubName: Full=ACYPI002813 protein {ECO:0000313|EMBL:BAH70925.1}; GN=ACYPI002813 OS=Acyrthosiphon pisum
Contig79461	646	-	-
Contig25509	383	-	-
Contig78683	621	-	-
Contig55994	843	gi|170043701|ref|XP_001849514.1|:gi|170043701|ref|XP_001849514.1| conserved hypothetical protein [Culex quinquefasciatus]	tr|A0A023ESE3|A0A023ESE3_AEDAL:tr|A0A023ESE3|A0A023ESE3_AEDAL RecName: Full=Diphthamide biosynthesis protein 1 {ECO:0000256|PIRNR:PIRNR004967}; GN=unknown OS=Aedes albopictus
Contig37379	362	gi|115851333|ref|XP_786852.2|:gi|115851333|ref|XP_786852.2| PREDICTED: uncharacterized protein LOC581773, partial [Strongylocentrotus purpuratus]	tr|W4Y990|W4Y990_STRPU:tr|W4Y990|W4Y990_STRPU SubName: Full=Uncharacterized protein {ECO:0000313|EnsemblMetazoa:SPU_012303-tr}; GN=Sp-Shank1L OS=Strongylocentrotus purpuratus
Contig23667	5512	gi|195136052|ref|XP_002012399.1|:gi|195136052|ref|XP_002012399.1| GI11945 [Drosophila mojavensis]	tr|V5GSV1|V5GSV1_ANOGL:tr|V5GSV1|V5GSV1_ANOGL SubName: Full=Retrovirus-related Pol polyprotein from transposon 17.6 {ECO:0000313|EMBL:JAB63323.1}; GN=POL3 OS=nobilis).
Contig54891	1214	-	-
Contig47379	319	-	-
Contig43061	692	-	-
Contig15860	777	-	-
Contig40936	1127	-	-
Contig2109	744	-	-
Contig46645	351	-	tr|S4NWS5|S4NWS5_9NEOP:tr|S4NWS5|S4NWS5_9NEOP SubName: Full=Uncharacterized protein {ECO:0000313|EMBL:JAA83211.1}; GN=unknown OS=Pararge aegeria
Contig8301	327	-	-
Contig44353	487	-	-
Contig78495	377	-	-
Contig67670	1034	gi|524864948|ref|XP_005089307.1|:gi|524864948|ref|XP_005089307.1| PREDICTED: F-box/WD repeat-containing protein 7-like [Aplysia californica]	tr|L8GS70|L8GS70_ACACA:tr|L8GS70|L8GS70_ACACA SubName: Full=Fbox domain containing protein {ECO:0000313|EMBL:ELR15453.1}; GN=ACA1_276900 OS=Acanthamoeba castellanii str. Neff.
Contig19294	357	-	-
Contig5084	315	gi|642924436|ref|XP_008194297.1|:gi|642924436|ref|XP_008194297.1| PREDICTED: PDZ and LIM domain protein Zasp [Tribolium castaneum]	-
Contig19749	526	-	-
Contig15073	502	-	-
Contig44817	334	-	-
Contig65413	345	gi|328717117|ref|XP_003246126.1|:gi|328717117|ref|XP_003246126.1| PREDICTED: laminin subunit gamma-1 isoform X2 [Acyrthosiphon pisum]	tr|J9JNF8|J9JNF8_ACYPI:tr|J9JNF8|J9JNF8_ACYPI SubName: Full=Uncharacterized protein {ECO:0000313|EnsemblMetazoa:ACYPI001776-PA}; GN=ERWNGSDVFG OS=Acyrthosiphon pisum
Contig82439	467	-	-
Contig60899	611	gi|156356387|ref|XP_001623906.1|:gi|156356387|ref|XP_001623906.1| predicted protein [Nematostella vectensis]	tr|A7SWV8|A7SWV8_NEMVE:tr|A7SWV8|A7SWV8_NEMVE SubName: Full=Predicted protein {ECO:0000313|EMBL:EDO31806.1}; GN=v1g194342 OS=Nematostella vectensis
Contig39091	360	gi|641678588|ref|XP_003248015.2|:gi|641678588|ref|XP_003248015.2| PREDICTED: potassium voltage-gated channel protein Shaw-like, partial [Acyrthosiphon pisum]	tr|H9JHT2|H9JHT2_BOMMO:tr|H9JHT2|H9JHT2_BOMMO SubName: Full=Uncharacterized protein {ECO:0000313|EnsemblMetazoa:BGIBMGA009080-TA}; GN=unknown OS=Bombyx mori
Contig76628	463	-	-
Contig74071	675	-	-
Contig11416	1980	gi|91081613|ref|XP_966546.1|:gi|91081613|ref|XP_966546.1| PREDICTED: protein goliath-like [Tribolium castaneum]	tr|D2A1E8|D2A1E8_TRICA:tr|D2A1E8|D2A1E8_TRICA SubName: Full=Putative uncharacterized protein GLEAN_07101 {ECO:0000313|EMBL:EFA01541.1}; GN=GLEAN_07101 OS=Tribolium castaneum
Contig19128	733	-	-
Contig57693	1735	-	-
Contig10177	1302	gi|189236728|ref|XP_974937.2|:gi|189236728|ref|XP_974937.2| PREDICTED: ATP-dependent (S)-NAD(P)H-hydrate dehydratase [Tribolium castaneum]	tr|D2A165|D2A165_TRICA:tr|D2A165|D2A165_TRICA RecName: Full=ATP-dependent (S)-NAD(P)H-hydrate dehydratase {ECO:0000256|HAMAP-Rule:MF_03157}; GN=GLEAN_08339 OS=Tribolium castaneum
Contig38294	457	-	-
Contig11067	1446	gi|91080913|ref|XP_973813.1|:gi|91080913|ref|XP_973813.1| PREDICTED: myotubularin-related protein 6 [Tribolium castaneum]	tr|D1ZZL4|D1ZZL4_TRICA:tr|D1ZZL4|D1ZZL4_TRICA SubName: Full=Putative uncharacterized protein GLEAN_08066 {ECO:0000313|EMBL:EFA02386.1}; GN=GLEAN_08066 OS=Tribolium castaneum
Contig57295	2273	-	-
Contig1160	3128	gi|642914414|ref|XP_008201486.1|:gi|642914414|ref|XP_008201486.1| PREDICTED: protein groucho-1-like isoform X2 [Tribolium castaneum]	tr|D6WAR7|D6WAR7_TRICA:tr|D6WAR7|D6WAR7_TRICA SubName: Full=Groucho-like protein {ECO:0000313|EMBL:EEZ99289.1}; GN=TcasGA2_TC001206 OS=Tribolium castaneum
Contig37800	466	-	-
Contig80898	496	-	-
Contig27546	340	gi|642910213|ref|XP_008198425.1|:gi|642910213|ref|XP_008198425.1| PREDICTED: cation-independent mannose-6-phosphate receptor [Tribolium castaneum]	tr|D6W686|D6W686_TRICA:tr|D6W686|D6W686_TRICA SubName: Full=Putative uncharacterized protein {ECO:0000313|EMBL:EFA11080.1}; GN=TcasGA2_TC004676 OS=Tribolium castaneum
Contig15566	584	-	-
Contig26908	1009	gi|390360116|ref|XP_003729635.1|:gi|390360116|ref|XP_003729635.1| PREDICTED: RNA-directed DNA polymerase from mobile element jockey-like [Strongylocentrotus purpuratus]	tr|V5H0H3|V5H0H3_ANOGL:tr|V5H0H3|V5H0H3_ANOGL SubName: Full=Retrotransposable element {ECO:0000313|EMBL:JAB66348.1}; GN=PO11 OS=nobilis).
Contig82574	391	-	-
Contig41171	371	gi|662211938|ref|XP_008479675.1|:gi|662211938|ref|XP_008479675.1| PREDICTED: titin-like [Diaphorina citri]	tr|N6T6K6|N6T6K6_DENPD:tr|N6T6K6|N6T6K6_DENPD SubName: Full=Uncharacterized protein {ECO:0000313|EMBL:ENN75864.1}; GN=YQE_07593 OS=Dendroctonus ponderosae
Contig69464	853	-	-
Contig72328	1748	gi|498975016|ref|XP_004527959.1|:gi|498975016|ref|XP_004527959.1| PREDICTED: transcription-repair-coupling factor-like [Ceratitis capitata]	tr|A0A077Z534|A0A077Z534_TRITR:tr|A0A077Z534|A0A077Z534_TRITR SubName: Full=DEAD and SpoU methylas C and Helicase C and tRNA anti-codon and SpoU methylase domain containing protein {ECO:0000313|EMBL:CDW55211.1}; GN=TTRE_0000348301 OS=Trichuris trichiura
Contig15103	623	-	-
First_Contig1154	3470	-	-
Contig53048	468	-	-
Contig49696	488	-	-
Contig42928	690	-	-
First_Contig658	7723	gi|449662107|ref|XP_004205475.1|:gi|449662107|ref|XP_004205475.1| PREDICTED: RNA-directed DNA polymerase from mobile element jockey-like [Hydra vulgaris]	tr|K7JQ36|K7JQ36_NASVI:tr|K7JQ36|K7JQ36_NASVI SubName: Full=Uncharacterized protein {ECO:0000313|EnsemblMetazoa:NV24282-PA}; GN=TEFYQYGFPI LHTWIRSMKY ILHISYNLDF KKGSARGSDK DLKKERKSLV OS=Nasonia vitripennis
Contig12154	1184	gi|282721120|ref|NP_001164234.1|:gi|282721120|ref|NP_001164234.1| cytochrome P450 301B1 [Tribolium castaneum]	tr|D2A103|D2A103_TRICA:tr|D2A103|D2A103_TRICA SubName: Full=Cytochrome P450 301B1 {ECO:0000313|EMBL:EFA02807.1}; GN=CYP301B1 OS=Tribolium castaneum
Contig35904	367	gi|642930224|ref|XP_008196307.1|:gi|642930224|ref|XP_008196307.1| PREDICTED: probable methylcrotonoyl-CoA carboxylase beta chain, mitochondrial [Tribolium castaneum]	tr|D6WSM9|D6WSM9_TRICA:tr|D6WSM9|D6WSM9_TRICA SubName: Full=Putative uncharacterized protein {ECO:0000313|EMBL:EFA07129.1}; GN=TcasGA2_TC010120 OS=Tribolium castaneum
Contig72836	582	-	-
Contig42435	396	-	-
Contig23518	493	-	-
Contig8882	1117	gi|91085527|ref|XP_972176.1|:gi|91085527|ref|XP_972176.1| PREDICTED: uncharacterized protein LOC660885 [Tribolium castaneum]	tr|U4UXP2|U4UXP2_DENPD:tr|U4UXP2|U4UXP2_DENPD SubName: Full=Uncharacterized protein {ECO:0000313|EMBL:ERL95060.1}; GN=D910_12330 OS=Dendroctonus ponderosae
Contig4304	527	gi|91094831|ref|XP_971314.1|:gi|91094831|ref|XP_971314.1| PREDICTED: pre-mRNA-splicing factor SPF27 [Tribolium castaneum]	tr|J3JZ00|J3JZ00_DENPD:tr|J3JZ00|J3JZ00_DENPD SubName: Full=Uncharacterized protein {ECO:0000313|EMBL:AEE63438.1}; GN=unknown OS=Dendroctonus ponderosae
Contig60505	392	-	-
Contig21930	312	gi|642926477|ref|XP_008191974.1|:gi|642926477|ref|XP_008191974.1| PREDICTED: LOW QUALITY PROTEIN: protein suppressor of forked [Tribolium castaneum]	tr|D2A3P0|D2A3P0_TRICA:tr|D2A3P0|D2A3P0_TRICA SubName: Full=Putative uncharacterized protein GLEAN_15727 {ECO:0000313|EMBL:EFA05540.1}; GN=GLEAN_15727 OS=Tribolium castaneum
Contig54318	487	-	-
Contig29478	793	-	tr|D6WYL8|D6WYL8_TRICA:tr|D6WYL8|D6WYL8_TRICA SubName: Full=Putative uncharacterized protein {ECO:0000313|EMBL:EFA07859.1}; GN=TcasGA2_TC005430 OS=Tribolium castaneum
Contig63104	408	-	-
Contig24334	381	-	-
Contig42153	573	-	-
Contig22476	3704	-	-
Contig6006	1202	gi|642937007|ref|XP_008198650.1|:gi|642937007|ref|XP_008198650.1| PREDICTED: neuromedin-U receptor 2-like [Tribolium castaneum]	tr|A0A077B798|A0A077B798_TRICA:tr|A0A077B798|A0A077B798_TRICA SubName: Full=G-protein coupled receptor {ECO:0000313|EMBL:AIL02854.1}; GN=AATSRVHTKS OS=Tribolium castaneum
Contig65067	333	gi|328716020|ref|XP_003245812.1|:gi|328716020|ref|XP_003245812.1| PREDICTED: uncharacterized protein LOC100576036 [Acyrthosiphon pisum]	tr|J9JV36|J9JV36_ACYPI:tr|J9JV36|J9JV36_ACYPI SubName: Full=Uncharacterized protein {ECO:0000313|EnsemblMetazoa:ACYPI004215-PA}; GN=LOC100160924 OS=Acyrthosiphon pisum
Contig27066	779	-	-
Contig25952	621	-	-
Contig68652	1851	-	-
Contig27549	409	-	-
Contig65352	335	gi|498978293|ref|XP_004528815.1|:gi|498978293|ref|XP_004528815.1| PREDICTED: valine--tRNA ligase-like [Ceratitis capitata]	tr|A0A077ZKJ9|A0A077ZKJ9_TRITR:tr|A0A077ZKJ9|A0A077ZKJ9_TRITR SubName: Full=Anticodon 1 and Val tRNA-synt C and tRNA-synt 1 d omain containing protein {ECO:0000313|EMBL:CDW60284.1}; GN=TTRE_0000864901 OS=Trichuris trichiura
Contig36011	486	-	-
Contig80747	372	-	-
Contig62931	376	-	tr|D2VKM5|D2VKM5_NAEGR:tr|D2VKM5|D2VKM5_NAEGR SubName: Full=Retinal pigment epithelial membrane protein {ECO:0000313|EMBL:EFC42714.1}; GN=NAEGRDRAFT_82668 OS=Naegleria gruberi
Contig76479	317	-	-
Contig19109	418	-	-
Contig12090	536	gi|642928243|ref|XP_008195503.1|:gi|642928243|ref|XP_008195503.1| PREDICTED: cystathionine beta-synthase isoform X1 [Tribolium castaneum]	tr|V5G5S7|V5G5S7_ANOGL:tr|V5G5S7|V5G5S7_ANOGL RecName: Full=Cystathionine beta-synthase {ECO:0000256|RuleBase:RU361204}; GN=CBS OS=nobilis).
Contig80972	397	-	-
Contig58880	1452	-	tr|E9C2Q9|E9C2Q9_CAPO3:tr|E9C2Q9|E9C2Q9_CAPO3 SubName: Full=Uncharacterized protein {ECO:0000313|EMBL:EFW44617.1}; GN=CAOG_02642 OS=Capsaspora owczarzaki
Contig39385	1047	-	-
Contig1493	446	-	-
Contig70493	1905	gi|72012799|ref|XP_781415.1|:gi|72012799|ref|XP_781415.1| PREDICTED: cyclin-dependent kinase 1-like [Strongylocentrotus purpuratus]	sp|P34117|CDK5_DICDI:sp|P34117|CDK5_DICDI RecName: Full=Cyclin-dependent kinase 5 homolog; GN=cdk5; OS=Dictyostelium discoideum
Contig68722	2598	-	-
Contig29809	619	-	-
Contig26955	641	gi|642929992|ref|XP_975639.2|:gi|642929992|ref|XP_975639.2| PREDICTED: uncharacterized protein LOC664550 [Tribolium castaneum]	tr|J9K1M4|J9K1M4_ACYPI:tr|J9K1M4|J9K1M4_ACYPI SubName: Full=Uncharacterized protein {ECO:0000313|EnsemblMetazoa:ACYPI006657-PA}; GN=LOC100162294 OS=Acyrthosiphon pisum
Contig6723	1433	gi|676428584|ref|XP_009045323.1|:gi|676428584|ref|XP_009045323.1| hypothetical protein LOTGIDRAFT_177766 [Lottia gigantea]	tr|C3Z0E9|C3Z0E9_BRAFL:tr|C3Z0E9|C3Z0E9_BRAFL SubName: Full=Putative uncharacterized protein {ECO:0000313|EMBL:EEN53997.1}; GN=BRAFLDRAFT_79782 OS=Branchiostoma floridae
Contig13976	357	-	-
First_Contig1389	769	-	-
Contig75351	477	-	-
Contig76082	365	-	-
Contig27002	2462	gi|166851806|ref|NP_001107770.1|:gi|166851806|ref|NP_001107770.1| nicotinic acetylcholine receptor alpha 3 subunit precursor [Tribolium castaneum]	tr|A8DIR0|A8DIR0_TRICA:tr|A8DIR0|A8DIR0_TRICA SubName: Full=Nicotinic acetylcholine receptor alpha 3 subunit {ECO:0000313|EMBL:ABV72695.1}; GN=nAChRA3 OS=Tribolium castaneum
Contig18294	510	gi|642912707|ref|XP_970707.2|:gi|642912707|ref|XP_970707.2| PREDICTED: target of rapamycin complex 2 subunit MAPKAP1 [Tribolium castaneum]	tr|D6WD06|D6WD06_TRICA:tr|D6WD06|D6WD06_TRICA SubName: Full=Putative uncharacterized protein {ECO:0000313|EMBL:EEZ99088.1}; GN=TcasGA2_TC004969 OS=Tribolium castaneum
Contig38195	336	-	-
Contig74576	1343	gi|345490348|ref|XP_003426356.1|:gi|345490348|ref|XP_003426356.1| PREDICTED: protein king tubby 1 isoform X5 [Nasonia vitripennis]	tr|H2Z0T8|H2Z0T8_CIOSA:tr|H2Z0T8|H2Z0T8_CIOSA SubName: Full=Uncharacterized protein {ECO:0000313|Ensembl:ENSCSAVP00000011200}; GN=unknown OS=Ciona savignyi
Contig35817	490	-	-
Contig64574	635	-	-
Contig56289	418	gi|339256318|ref|XP_003370466.1|:gi|339256318|ref|XP_003370466.1| reverse transcriptase family protein, partial [Trichinella spiralis]	tr|I1E5A9|I1E5A9_AMPQE:tr|I1E5A9|I1E5A9_AMPQE SubName: Full=Uncharacterized protein {ECO:0000313|EnsemblMetazoa:PAC:15698661}; GN=unknown OS=Amphimedon queenslandica
Contig71656	626	-	tr|B1X5L6|B1X5L6_PAUCH:tr|B1X5L6|B1X5L6_PAUCH SubName: Full=Carotenoid isomerase {ECO:0000313|EMBL:ACB43235.1}; GN=PCC_0824 OS=Paulinella chromatophora.
Contig24125	397	-	-
Contig52937	359	-	-
Contig21246	3056	gi|642910945|ref|XP_008193476.1|:gi|642910945|ref|XP_008193476.1| PREDICTED: regulator of G-protein signaling 17 [Tribolium castaneum]	tr|Q7QIY2|Q7QIY2_ANOGA:tr|Q7QIY2|Q7QIY2_ANOGA SubName: Full=AGAP007127-PA {ECO:0000313|EMBL:EAA04115.3}; GN=AgaP_AGAP007127 OS=Anopheles gambiae
Contig9274	733	gi|157132224|ref|XP_001662522.1|:gi|157132224|ref|XP_001662522.1| gamma-soluble nsf attachment protein (snap), partial [Aedes aegypti]	tr|W5JD93|W5JD93_ANODA:tr|W5JD93|W5JD93_ANODA SubName: Full=Gamma-soluble nsf attachment protein (Snap) {ECO:0000313|EMBL:ETN62317.1}; GN=AND_005990 OS=Anopheles darlingi
Contig59827	439	-	-
Contig1806	1755	gi|91081949|ref|XP_967168.1|:gi|91081949|ref|XP_967168.1| PREDICTED: uncharacterized protein C18orf19 homolog B [Tribolium castaneum]	tr|V5FVV9|V5FVV9_ANOGL:tr|V5FVV9|V5FVV9_ANOGL SubName: Full=Uncharacterized protein {ECO:0000313|EMBL:JAB61785.1}; GN=CR19B OS=nobilis).
Contig20115	345	gi|512911252|ref|XP_004927366.1|:gi|512911252|ref|XP_004927366.1| PREDICTED: LOW QUALITY PROTEIN: pre-mRNA-processing-splicing factor 8-like [Bombyx mori]	tr|V5GQ29|V5GQ29_ANOGL:tr|V5GQ29|V5GQ29_ANOGL SubName: Full=Pre-mRNA-processing-splicing factor 8 {ECO:0000313|EMBL:JAB63717.1}; GN=PRP8 OS=nobilis).
Contig37111	378	-	-
Contig31284	876	gi|642929495|ref|XP_008195862.1|:gi|642929495|ref|XP_008195862.1| PREDICTED: uncharacterized protein LOC103313693 [Tribolium castaneum]	tr|N6TZ83|N6TZ83_DENPD:tr|N6TZ83|N6TZ83_DENPD SubName: Full=Uncharacterized protein {ECO:0000313|EMBL:ENN74570.1}; GN=D910_02952 OS=Dendroctonus ponderosae
Contig46994	770	-	-
Contig54605	1994	gi|156381182|ref|XP_001632145.1|:gi|156381182|ref|XP_001632145.1| predicted protein [Nematostella vectensis]	tr|A7S8D4|A7S8D4_NEMVE:tr|A7S8D4|A7S8D4_NEMVE SubName: Full=Predicted protein {ECO:0000313|EMBL:EDO40082.1}; GN=v1g108621 OS=Nematostella vectensis
Contig76715	494	-	-
Contig61368	923	-	-
Contig41097	527	gi|662204384|ref|XP_008475569.1|:gi|662204384|ref|XP_008475569.1| PREDICTED: uncharacterized protein LOC103512572 [Diaphorina citri]	-
Contig23496	417	-	-
Contig80549	313	-	-
Contig38878	963	gi|642919143|ref|XP_008191755.1|:gi|642919143|ref|XP_008191755.1| PREDICTED: dynein heavy chain 1, axonemal-like [Tribolium castaneum]	tr|N6UN02|N6UN02_DENPD:tr|N6UN02|N6UN02_DENPD SubName: Full=Uncharacterized protein {ECO:0000313|EMBL:ENN83120.1}; GN=YQE_00519 OS=Dendroctonus ponderosae
Contig26277	364	-	-
Contig41539	720	gi|240849199|ref|NP_001155458.1|:gi|240849199|ref|NP_001155458.1| signal peptidase 25 kDA subunit-like [Acyrthosiphon pisum]	tr|C4WSB1|C4WSB1_ACYPI:tr|C4WSB1|C4WSB1_ACYPI SubName: Full=ACYPI002116 protein {ECO:0000313|EMBL:BAH70781.1}; GN=ACYPI002116 OS=Acyrthosiphon pisum
Contig17512	1028	-	-
Contig13087	377	-	-
Contig41719	568	-	-
Contig39276	517	-	-
Contig72426	507	-	tr|L8GVY3|L8GVY3_ACACA:tr|L8GVY3|L8GVY3_ACACA SubName: Full=Acid alphaglucosidase {ECO:0000313|EMBL:ELR16768.1}; GN=ACA1_382370 OS=Acanthamoeba castellanii str. Neff.
Contig61214	506	-	-
Contig31851	1220	-	-
Contig20690	390	-	-
Contig69610	1832	gi|71984923|ref|NP_001022548.1|:gi|71984923|ref|NP_001022548.1| Protein F25B5.6, isoform c [Caenorhabditis elegans]	tr|W2SME5|W2SME5_NECAM:tr|W2SME5|W2SME5_NECAM RecName: Full=Folylpolyglutamate synthase {ECO:0000256|PIRNR:PIRNR038895}; GN=NECAME_04803 OS=Necator americanus
Contig23570	718	-	-
Contig40108	1252	gi|642932423|ref|XP_008197105.1|:gi|642932423|ref|XP_008197105.1| PREDICTED: uncharacterized protein LOC103314057 [Tribolium castaneum]	tr|D6WX70|D6WX70_TRICA:tr|D6WX70|D6WX70_TRICA SubName: Full=Putative uncharacterized protein {ECO:0000313|EMBL:EFA08032.1}; GN=TcasGA2_TC005621 OS=Tribolium castaneum
Contig28000	331	gi|642931184|ref|XP_008196473.1|:gi|642931184|ref|XP_008196473.1| PREDICTED: mediator of RNA polymerase II transcription subunit 1 [Tribolium castaneum]	tr|D6WVF3|D6WVF3_TRICA:tr|D6WVF3|D6WVF3_TRICA SubName: Full=Putative uncharacterized protein {ECO:0000313|EMBL:EFA08558.1}; GN=TcasGA2_TC006213 OS=Tribolium castaneum
Contig58890	526	-	-
Contig58733	2350	gi|195998618|ref|XP_002109177.1|:gi|195998618|ref|XP_002109177.1| hypothetical protein TRIADDRAFT_52944 [Trichoplax adhaerens]	tr|B3RMV8|B3RMV8_TRIAD:tr|B3RMV8|B3RMV8_TRIAD SubName: Full=Putative uncharacterized protein {ECO:0000313|EMBL:EDV27343.1}; GN=TRIADDRAFT_52944 OS=Trichoplax adhaerens
Contig5346	861	gi|642914456|ref|XP_008201684.1|:gi|642914456|ref|XP_008201684.1| PREDICTED: proteoglycan 4 isoform X2 [Tribolium castaneum]	tr|D6WAV4|D6WAV4_TRICA:tr|D6WAV4|D6WAV4_TRICA SubName: Full=Putative uncharacterized protein {ECO:0000313|EMBL:EEZ98690.1}; GN=TcasGA2_TC001226 OS=Tribolium castaneum
Contig55631	620	-	-
Contig55520	355	-	tr|K0L1M6|K0L1M6_HIRME:tr|K0L1M6|K0L1M6_HIRME SubName: Full=Putative non-specific lipid transfer protein {ECO:0000313|EMBL:CCJ09772.1}; GN=nsltp OS=Hirudo medicinalis
Contig11090	555	-	-
First_Contig501	313	-	-
Contig15954	815	gi|642921219|ref|XP_968442.2|:gi|642921219|ref|XP_968442.2| PREDICTED: uncharacterized protein LOC656848 isoform X2 [Tribolium castaneum]	tr|D2A1J7|D2A1J7_TRICA:tr|D2A1J7|D2A1J7_TRICA SubName: Full=Putative uncharacterized protein GLEAN_07091 {ECO:0000313|EMBL:EFA01531.1}; GN=GLEAN_07091 OS=Tribolium castaneum
Contig9869	674	gi|282165764|ref|NP_001034280.2|:gi|282165764|ref|NP_001034280.2| dorsocross [Tribolium castaneum]	tr|Q2Q4X6|Q2Q4X6_TRICA:tr|Q2Q4X6|Q2Q4X6_TRICA SubName: Full=Dorsocross {ECO:0000313|EMBL:ABB16909.1}; GN=doc OS=Tribolium castaneum
Contig72159	379	gi|194750293|ref|XP_001957562.1|:gi|194750293|ref|XP_001957562.1| GF23967 [Drosophila ananassae]	tr|A0A074SVZ6|A0A074SVZ6_9APIC:tr|A0A074SVZ6|A0A074SVZ6_9APIC SubName: Full=Pentatricopeptide repeat domain-containing protein {ECO:0000313|EMBL:KEP60828.1}; GN=HHA_252210 OS=Hammondia hammondi.
Contig18831	593	-	-
Contig59315	406	-	-
Contig33139	1126	-	-
Contig52707	405	-	-
Contig22450	3515	gi|91092388|ref|XP_968476.1|:gi|91092388|ref|XP_968476.1| PREDICTED: uncharacterized protein LOC656883 [Tribolium castaneum]	tr|D6WY85|D6WY85_TRICA:tr|D6WY85|D6WY85_TRICA SubName: Full=Putative uncharacterized protein {ECO:0000313|EMBL:EFA07701.1}; GN=TcasGA2_TC002177 OS=Tribolium castaneum
Contig3508	2277	gi|642912447|ref|XP_008200864.1|:gi|642912447|ref|XP_008200864.1| PREDICTED: LOW QUALITY PROTEIN: putative leucine-rich repeat-containing protein DDB_G0290503 [Tribolium castaneum]	tr|D6WCD9|D6WCD9_TRICA:tr|D6WCD9|D6WCD9_TRICA SubName: Full=Putative uncharacterized protein {ECO:0000313|EMBL:EEZ98889.1}; GN=TcasGA2_TC004504 OS=Tribolium castaneum
Contig11069	305	-	-
Contig40937	317	-	-
Contig58235	588	-	-
Contig40768	484	-	-
Contig4310	1980	gi|642920110|ref|XP_008192209.1|:gi|642920110|ref|XP_008192209.1| PREDICTED: putative oxidoreductase GLYR1 homolog [Tribolium castaneum]	tr|V9IAL3|V9IAL3_APICE:tr|V9IAL3|V9IAL3_APICE SubName: Full=Putative oxidoreductase GLYR1 {ECO:0000313|EMBL:AEY58158.1}; GN=ACCB00680 OS=Apis cerana
Contig22603	498	gi|91083483|ref|XP_971803.1|:gi|91083483|ref|XP_971803.1| PREDICTED: tubulin polyglutamylase TTLL4 [Tribolium castaneum]	tr|M4QXX4|M4QXX4_NILLU:tr|M4QXX4|M4QXX4_NILLU SubName: Full=Eri-1-2 {ECO:0000313|EMBL:AGH30335.1}; GN=NNQRVSTFCT IQRPNSFRIN OS=Nilaparvata lugens
Contig30668	1771	gi|557779574|ref|XP_005189414.1|:gi|557779574|ref|XP_005189414.1| PREDICTED: RNA-directed DNA polymerase from mobile element jockey-like [Musca domestica]	tr|A0A023F0I3|A0A023F0I3_TRIIF:tr|A0A023F0I3|A0A023F0I3_TRIIF SubName: Full=Putative reverse transcriptase {ECO:0000313|EMBL:JAC14965.1}; GN=unknown OS=Triatoma infestans
Contig4968	439	-	-
Contig81630	365	-	-
Contig3772	572	gi|642936802|ref|XP_008199621.1|:gi|642936802|ref|XP_008199621.1| PREDICTED: nose resistant to fluoxetine protein 6-like [Tribolium castaneum]	tr|D6X3K8|D6X3K8_TRICA:tr|D6X3K8|D6X3K8_TRICA SubName: Full=Putative uncharacterized protein {ECO:0000313|EMBL:EEZ97641.1}; GN=TcasGA2_TC016089 OS=Tribolium castaneum
Contig29634	366	gi|91089113|ref|XP_972237.1|:gi|91089113|ref|XP_972237.1| PREDICTED: pickpocket protein 28 [Tribolium castaneum]	tr|D6WF43|D6WF43_TRICA:tr|D6WF43|D6WF43_TRICA SubName: Full=Putative uncharacterized protein {ECO:0000313|EMBL:EEZ99848.1}; GN=TcasGA2_TC002630 OS=Tribolium castaneum
Contig78431	674	gi|156398520|ref|XP_001638236.1|:gi|156398520|ref|XP_001638236.1| predicted protein [Nematostella vectensis]	tr|F0ZYR6|F0ZYR6_DICPU:tr|F0ZYR6|F0ZYR6_DICPU SubName: Full=Putative uncharacterized protein {ECO:0000313|EMBL:EGC30913.1}; GN=DICPUDRAFT_157293 OS=Dictyostelium purpureum
Contig19882	467	gi|91091872|ref|XP_969240.1|:gi|91091872|ref|XP_969240.1| PREDICTED: tubulin-specific chaperone D [Tribolium castaneum]	tr|D6X4J7|D6X4J7_TRICA:tr|D6X4J7|D6X4J7_TRICA SubName: Full=Putative uncharacterized protein {ECO:0000313|EMBL:EEZ97256.1}; GN=TcasGA2_TC011056 OS=Tribolium castaneum
Contig14625	499	gi|642918835|ref|XP_008191606.1|:gi|642918835|ref|XP_008191606.1| PREDICTED: DENN domain-containing protein 5B [Tribolium castaneum]	tr|D2A1W8|D2A1W8_TRICA:tr|D2A1W8|D2A1W8_TRICA SubName: Full=Putative uncharacterized protein GLEAN_07707 {ECO:0000313|EMBL:EFA02072.1}; GN=GLEAN_07707 OS=Tribolium castaneum
Contig12160	498	gi|642938614|ref|XP_008199866.1|:gi|642938614|ref|XP_008199866.1| PREDICTED: WAS protein family homolog 1 [Tribolium castaneum]	tr|D7EIK5|D7EIK5_TRICA:tr|D7EIK5|D7EIK5_TRICA SubName: Full=Putative uncharacterized protein {ECO:0000313|EMBL:EFA12024.1}; GN=TcasGA2_TC001439 OS=Tribolium castaneum
Contig65497	3121	gi|32564506|ref|NP_871980.1|:gi|32564506|ref|NP_871980.1| Protein TIAR-1, isoform f [Caenorhabditis elegans]	tr|L8HLQ6|L8HLQ6_ACACA:tr|L8HLQ6|L8HLQ6_ACACA SubName: Full=RNA recognition motifdomain containing protein {ECO:0000313|EMBL:ELR25356.1}; GN=ACA1_291640 OS=Acanthamoeba castellanii str. Neff.
Contig74884	389	-	-
Contig56456	1423	gi|340374615|ref|XP_003385833.1|:gi|340374615|ref|XP_003385833.1| PREDICTED: dnaJ homolog subfamily A member 3, mitochondrial-like, partial [Amphimedon queenslandica]	tr|B1X4I4|B1X4I4_PAUCH:tr|B1X4I4|B1X4I4_PAUCH SubName: Full=DnaJ protein {ECO:0000313|EMBL:ACB42853.1}; GN=dnaJ OS=Paulinella chromatophora.
Contig30043	1759	gi|662222763|ref|XP_008485643.1|:gi|662222763|ref|XP_008485643.1| PREDICTED: uncharacterized protein LOC103522316, partial [Diaphorina citri]	tr|V5I8C7|V5I8C7_ANOGL:tr|V5I8C7|V5I8C7_ANOGL SubName: Full=Uncharacterized protein {ECO:0000313|EMBL:JAB63551.1}; GN=unknown OS=nobilis).
Contig22570	436	-	-
Contig44404	1251	gi|268531322|ref|XP_002630787.1|:gi|268531322|ref|XP_002630787.1| Hypothetical protein CBG02484 [Caenorhabditis briggsae]	tr|L8GTW3|L8GTW3_ACACA:tr|L8GTW3|L8GTW3_ACACA SubName: Full=RNA recognition motif domain containing protein {ECO:0000313|EMBL:ELR16465.1}; GN=ACA1_034030 OS=Acanthamoeba castellanii str. Neff.
Contig51139	648	-	-
Contig6941	339	gi|189237499|ref|XP_971802.2|:gi|189237499|ref|XP_971802.2| PREDICTED: probable multidrug resistance-associated protein lethal(2)03659 [Tribolium castaneum]	tr|D6WLN4|D6WLN4_TRICA:tr|D6WLN4|D6WLN4_TRICA SubName: Full=Putative uncharacterized protein {ECO:0000313|EMBL:EFA04139.1}; GN=TcasGA2_TC014383 OS=Tribolium castaneum
Contig12738	473	-	-
Contig16049	1767	gi|642937669|ref|XP_008198894.1|:gi|642937669|ref|XP_008198894.1| PREDICTED: uncharacterized protein LOC103314480 [Tribolium castaneum]	tr|D6X4V0|D6X4V0_TRICA:tr|D6X4V0|D6X4V0_TRICA SubName: Full=Putative uncharacterized protein {ECO:0000313|EMBL:EEZ97589.1}; GN=TcasGA2_TC011452 OS=Tribolium castaneum
Contig1126	475	gi|642913366|ref|XP_001808512.2|:gi|642913366|ref|XP_001808512.2| PREDICTED: uncharacterized protein LOC100141657 isoform X1 [Tribolium castaneum]	tr|V5GV04|V5GV04_ANOGL:tr|V5GV04|V5GV04_ANOGL SubName: Full=Gametocyte-specific factor {ECO:0000313|EMBL:JAB67964.1}; GN=GTSF1 OS=nobilis).
Contig2911	1750	gi|642920320|ref|XP_008192298.1|:gi|642920320|ref|XP_008192298.1| PREDICTED: uncharacterized protein LOC664527 isoform X2 [Tribolium castaneum]	tr|U4U2N3|U4U2N3_DENPD:tr|U4U2N3|U4U2N3_DENPD SubName: Full=Uncharacterized protein {ECO:0000313|EMBL:ERL88149.1}; GN=D910_05537 OS=Dendroctonus ponderosae
Contig23639	315	-	-
Contig17873	2028	gi|642933350|ref|XP_008197377.1|:gi|642933350|ref|XP_008197377.1| PREDICTED: uncharacterized protein LOC103314125 [Tribolium castaneum]	tr|D6WUT3|D6WUT3_TRICA:tr|D6WUT3|D6WUT3_TRICA SubName: Full=Putative uncharacterized protein {ECO:0000313|EMBL:EFA09063.1}; GN=TcasGA2_TC006778 OS=Tribolium castaneum
Contig81045	704	-	-
Contig21212	987	gi|662224377|ref|XP_008486526.1|:gi|662224377|ref|XP_008486526.1| PREDICTED: uncharacterized protein LOC103523243 [Diaphorina citri]	tr|V5GR23|V5GR23_ANOGL:tr|V5GR23|V5GR23_ANOGL SubName: Full=Putative RNA-directed DNA polymerase from transposon BS {ECO:0000313|EMBL:JAB64037.1}; GN=RTBS OS=nobilis).
Contig15356	342	gi|91083955|ref|XP_975011.1|:gi|91083955|ref|XP_975011.1| PREDICTED: prolactin regulatory element-binding protein isoform X1 [Tribolium castaneum]	tr|A0A069DYZ2|A0A069DYZ2_9HEMI:tr|A0A069DYZ2|A0A069DYZ2_9HEMI SubName: Full=Putative prolactin regulatory element-binding protein {ECO:0000313|EMBL:JAC87344.1}; GN=unknown OS=Panstrongylus megistus.
Contig70420	900	-	-
Contig58893	420	-	-
Contig24291	921	gi|91090496|ref|XP_969212.1|:gi|91090496|ref|XP_969212.1| PREDICTED: aminoacylase-1 [Tribolium castaneum]	tr|D6X329|D6X329_TRICA:tr|D6X329|D6X329_TRICA RecName: Full=Aminoacylase-1 {ECO:0000256|PIRNR:PIRNR036696}; GN=TcasGA2_TC012531 OS=Tribolium castaneum
Contig44124	381	-	-
Contig36022	336	-	-
Contig66173	364	-	-
Contig77622	1312	gi|676475836|ref|XP_009060598.1|:gi|676475836|ref|XP_009060598.1| hypothetical protein LOTGIDRAFT_219068 [Lottia gigantea]	tr|V3ZW01|V3ZW01_LOTGI:tr|V3ZW01|V3ZW01_LOTGI SubName: Full=Uncharacterized protein {ECO:0000313|EMBL:ESO88547.1}; GN=LOTGIDRAFT_219068 OS=Lottia gigantea
Contig42994	469	gi|675876172|ref|XP_009023646.1|:gi|675876172|ref|XP_009023646.1| hypothetical protein HELRODRAFT_185865 [Helobdella robusta]	tr|N6UMF3|N6UMF3_DENPD:tr|N6UMF3|N6UMF3_DENPD SubName: Full=Uncharacterized protein {ECO:0000313|EMBL:ENN79897.1}; GN=D910_07313 OS=Dendroctonus ponderosae
Contig1260	892	gi|91092520|ref|XP_971182.1|:gi|91092520|ref|XP_971182.1| PREDICTED: endoplasmic reticulum resident protein 44 [Tribolium castaneum]	tr|D6X1N7|D6X1N7_TRICA:tr|D6X1N7|D6X1N7_TRICA SubName: Full=Putative uncharacterized protein {ECO:0000313|EMBL:EFA09317.1}; GN=TcasGA2_TC001643 OS=Tribolium castaneum
Contig44019	438	-	-
Contig37337	454	gi|557779895|ref|XP_005189572.1|:gi|557779895|ref|XP_005189572.1| PREDICTED: uncharacterized protein LOC101890727, partial [Musca domestica]	tr|J9JPN7|J9JPN7_ACYPI:tr|J9JPN7|J9JPN7_ACYPI SubName: Full=Uncharacterized protein {ECO:0000313|EnsemblMetazoa:ACYPI002227-PA}; GN=LOC100168737 OS=Acyrthosiphon pisum
Contig26061	357	-	-
Contig35182	361	-	-
Contig80275	703	gi|156357125|ref|XP_001624074.1|:gi|156357125|ref|XP_001624074.1| predicted protein [Nematostella vectensis]	tr|A7SWE8|A7SWE8_NEMVE:tr|A7SWE8|A7SWE8_NEMVE SubName: Full=Predicted protein {ECO:0000313|EMBL:EDO31974.1}; GN=v1g231042 OS=Nematostella vectensis
Contig6279	502	gi|340725648|ref|XP_003401179.1|:gi|340725648|ref|XP_003401179.1| PREDICTED: LOW QUALITY PROTEIN: uncharacterized protein C20orf26 homolog [Bombus terrestris]	tr|D2A3S3|D2A3S3_TRICA:tr|D2A3S3|D2A3S3_TRICA SubName: Full=Putative uncharacterized protein GLEAN_14955 {ECO:0000313|EMBL:EFA04891.1}; GN=GLEAN_14955 OS=Tribolium castaneum
Contig24906	1011	-	-
Contig34542	968	gi|662220831|ref|XP_008484571.1|:gi|662220831|ref|XP_008484571.1| PREDICTED: uncharacterized protein LOC103521244 [Diaphorina citri]	tr|U5ER72|U5ER72_9DIPT:tr|U5ER72|U5ER72_9DIPT SubName: Full=Putative penel1 nvi {ECO:0000313|EMBL:JAB55977.1}; GN=unknown OS=Corethrella appendiculata.
Contig18879	365	-	-
Contig29600	765	gi|91086777|ref|XP_972763.1|:gi|91086777|ref|XP_972763.1| PREDICTED: elongation factor Tu, mitochondrial-like [Tribolium castaneum]	tr|V5GBZ1|V5GBZ1_ANOGL:tr|V5GBZ1|V5GBZ1_ANOGL SubName: Full=Elongation factor Tu, mitochondrial {ECO:0000313|EMBL:JAB67675.1}; GN=EFTU OS=nobilis).
Contig18130	1436	gi|642935064|ref|XP_008199925.1|:gi|642935064|ref|XP_008199925.1| PREDICTED: nesprin-1 [Tribolium castaneum]	tr|D6X2J9|D6X2J9_TRICA:tr|D6X2J9|D6X2J9_TRICA SubName: Full=Muscle-specific protein 300 {ECO:0000313|EMBL:EFA10673.1}; GN=Msp-300 OS=Tribolium castaneum
Contig51215	429	-	-
Contig13804	331	gi|642928324|ref|XP_008195534.1|:gi|642928324|ref|XP_008195534.1| PREDICTED: exocyst complex component 5 [Tribolium castaneum]	tr|D6WU95|D6WU95_TRICA:tr|D6WU95|D6WU95_TRICA SubName: Full=Putative uncharacterized protein {ECO:0000313|EMBL:EFA06250.1}; GN=TcasGA2_TC009108 OS=Tribolium castaneum
Contig19955	1408	gi|189236933|ref|XP_969947.2|:gi|189236933|ref|XP_969947.2| PREDICTED: uncharacterized protein LOC658466 [Tribolium castaneum]	tr|U4UNR5|U4UNR5_DENPD:tr|U4UNR5|U4UNR5_DENPD SubName: Full=Uncharacterized protein {ECO:0000313|EMBL:ERL91786.1}; GN=D910_09111 OS=Dendroctonus ponderosae
Contig66992	387	-	-
Contig40746	427	gi|268567251|ref|XP_002639930.1|:gi|268567251|ref|XP_002639930.1| Hypothetical protein CBG08266 [Caenorhabditis briggsae]	tr|A8UAC0|A8UAC0_9BILA:tr|A8UAC0|A8UAC0_9BILA SubName: Full=Putative ribosomal protein P2 {ECO:0000313|EMBL:ABW90411.1}; GN=unknown OS=Barentsia elongata.
Contig83608	334	-	-
Contig16679	502	gi|282165766|ref|NP_001164125.1|:gi|282165766|ref|NP_001164125.1| syntaxin 1A [Tribolium castaneum]	tr|D6X0F8|D6X0F8_TRICA:tr|D6X0F8|D6X0F8_TRICA SubName: Full=Syntaxin 1A {ECO:0000313|EMBL:EFA10686.1}; GN=Syx1A OS=Tribolium castaneum
Contig22322	610	-	-
Contig55182	1500	-	-
Contig24694	476	-	-
Contig16062	991	gi|242010833|ref|XP_002426163.1|:gi|242010833|ref|XP_002426163.1| conserved hypothetical protein [Pediculus humanus corporis]	tr|E0VJ69|E0VJ69_PEDHC:tr|E0VJ69|E0VJ69_PEDHC SubName: Full=Putative uncharacterized protein {ECO:0000313|EMBL:EEB13425.1}; GN=Phum_PHUM239100 OS=Pediculus humanus subsp. corporis
Contig38208	2178	-	tr|F4QEH6|F4QEH6_DICFS:tr|F4QEH6|F4QEH6_DICFS SubName: Full=Myosin heavy chain kinase {ECO:0000313|EMBL:EGG13289.1}; GN=mhkB OS=Dictyostelium fasciculatum
Contig62070	357	-	-
Contig35902	613	-	-
Contig22809	1799	gi|449667211|ref|XP_002163669.2|:gi|449667211|ref|XP_002163669.2| PREDICTED: THAP domain-containing protein 9-like [Hydra vulgaris]	tr|J9LK29|J9LK29_ACYPI:tr|J9LK29|J9LK29_ACYPI SubName: Full=Uncharacterized protein {ECO:0000313|EnsemblMetazoa:ACYPI43027-PA}; GN=LOC100573169 OS=Acyrthosiphon pisum
Contig18620	491	-	-
Contig26525	407	-	-
Contig45372	3596	gi|156402167|ref|XP_001639462.1|:gi|156402167|ref|XP_001639462.1| predicted protein [Nematostella vectensis]	tr|T1K5B5|T1K5B5_TETUR:tr|T1K5B5|T1K5B5_TETUR SubName: Full=Uncharacterized protein {ECO:0000313|EnsemblMetazoa:tetur05g05680.1}; GN=unknown OS=Tetranychus urticae
Contig12144	666	gi|383857363|ref|XP_003704174.1|:gi|383857363|ref|XP_003704174.1| PREDICTED: uncharacterized protein C15orf61 homolog [Megachile rotundata]	tr|A0A067QMQ1|A0A067QMQ1_ZOONE:tr|A0A067QMQ1|A0A067QMQ1_ZOONE SubName: Full=Uncharacterized protein {ECO:0000313|EMBL:KDR10553.1}; GN=L798_15262 OS=Zootermopsis nevadensis
Contig133	987	-	-
Contig47562	319	-	-
Contig58577	396	-	-
Contig70734	1154	-	-
First_Contig131	474	gi|170043566|ref|XP_001849454.1|:gi|170043566|ref|XP_001849454.1| microtubule associated protein xmap215 [Culex quinquefasciatus]	tr|B0WL70|B0WL70_CULQU:tr|B0WL70|B0WL70_CULQU SubName: Full=Microtubule associated protein xmap215 {ECO:0000313|EMBL:EDS30243.1}; GN=CpipJ_CPIJ008204 OS=Culex quinquefasciatus
Contig41376	634	-	-
Contig4982	492	gi|642930094|ref|XP_008196249.1|:gi|642930094|ref|XP_008196249.1| PREDICTED: uncharacterized protein LOC655867 isoform X1 [Tribolium castaneum]	tr|D6WS96|D6WS96_TRICA:tr|D6WS96|D6WS96_TRICA SubName: Full=Putative uncharacterized protein {ECO:0000313|EMBL:EFA05918.1}; GN=TcasGA2_TC008734 OS=Tribolium castaneum
Contig63339	343	gi|524913368|ref|XP_005111515.1|:gi|524913368|ref|XP_005111515.1| PREDICTED: beta-ureidopropionase-like [Aplysia californica]	tr|E0VH43|E0VH43_PEDHC:tr|E0VH43|E0VH43_PEDHC SubName: Full=Beta-ureidopropionase, putative {ECO:0000313|EMBL:EEB12699.1}; GN=Phum_PHUM200820 OS=Pediculus humanus subsp. corporis
Contig19303	570	-	-
Contig70163	1086	gi|340374126|ref|XP_003385589.1|:gi|340374126|ref|XP_003385589.1| PREDICTED: mitochondrial import inner membrane translocase subunit tim23-like [Amphimedon queenslandica]	tr|I1G0B1|I1G0B1_AMPQE:tr|I1G0B1|I1G0B1_AMPQE SubName: Full=Uncharacterized protein {ECO:0000313|EnsemblMetazoa:PAC:15721825}; GN=LOC100631738 OS=Amphimedon queenslandica
Contig81275	394	-	-
Contig68397	1237	gi|585642052|ref|XP_006811121.1|:gi|585642052|ref|XP_006811121.1| PREDICTED: cytochrome P450 1A5-like [Saccoglossus kowalevskii]	tr|C3YZS3|C3YZS3_BRAFL:tr|C3YZS3|C3YZS3_BRAFL SubName: Full=Putative uncharacterized protein {ECO:0000313|EMBL:EEN54344.1}; GN=BRAFLDRAFT_69687 OS=Branchiostoma floridae
Contig82651	705	-	-
Contig35870	499	-	-
Contig10552	2670	gi|642933147|ref|XP_008197277.1|:gi|642933147|ref|XP_008197277.1| PREDICTED: extracellular serine/threonine protein kinase FAM20C isoform X1 [Tribolium castaneum]	tr|D6WYI5|D6WYI5_TRICA:tr|D6WYI5|D6WYI5_TRICA SubName: Full=Putative uncharacterized protein {ECO:0000313|EMBL:EFA08989.1}; GN=TcasGA2_TC006696 OS=Tribolium castaneum
Contig15589	457	gi|91090806|ref|XP_970749.1|:gi|91090806|ref|XP_970749.1| PREDICTED: ubiquitin-protein ligase E3B [Tribolium castaneum]	tr|D6WZG6|D6WZG6_TRICA:tr|D6WZG6|D6WZG6_TRICA SubName: Full=Putative uncharacterized protein {ECO:0000313|EMBL:EFA09707.1}; GN=TcasGA2_TC011840 OS=Tribolium castaneum
Contig78881	757	gi|391343904|ref|XP_003746245.1|:gi|391343904|ref|XP_003746245.1| PREDICTED: WD repeat-containing protein 36 [Metaseiulus occidentalis]	tr|V5HB96|V5HB96_IXORI:tr|V5HB96|V5HB96_IXORI SubName: Full=Putative u3 small nucleolar rna-associated protein 21 {ECO:0000313|EMBL:JAB72172.1}; GN=unknown OS=Ixodes ricinus
Contig58426	383	-	-
Contig57731	1250	gi|498994695|ref|XP_004532921.1|:gi|498994695|ref|XP_004532921.1| PREDICTED: protein YrdA-like [Ceratitis capitata]	tr|D2VQC1|D2VQC1_NAEGR:tr|D2VQC1|D2VQC1_NAEGR SubName: Full=Gamma carbonic dehydratase {ECO:0000313|EMBL:EFC40847.1}; GN=NAEGRDRAFT_56279 OS=Naegleria gruberi
Contig41080	629	-	-
Contig33633	2332	gi|642935032|ref|XP_008199913.1|:gi|642935032|ref|XP_008199913.1| PREDICTED: protein Skeletor, isoforms B/C isoform X2 [Tribolium castaneum]	tr|U5ZMR5|U5ZMR5_TRICA:tr|U5ZMR5|U5ZMR5_TRICA SubName: Full=Truncated knickkopf 3 {ECO:0000313|EMBL:AHA05988.1}; GN=unknown OS=Tribolium castaneum
Contig22205	517	-	-
Contig14690	790	gi|642933764|ref|XP_968624.2|:gi|642933764|ref|XP_968624.2| PREDICTED: DNA ligase 4-like [Tribolium castaneum]	tr|D6X051|D6X051_TRICA:tr|D6X051|D6X051_TRICA SubName: Full=Ligase4-like protein {ECO:0000313|EMBL:EFA10724.1}; GN=TcasGA2_TC012220 OS=Tribolium castaneum
Contig79483	306	-	-
Contig55032	562	-	-
Contig83910	415	-	-
Contig50636	432	-	-
Contig54455	378	-	-
Contig44628	642	-	-
Contig24682	457	-	-
Contig18717	702	-	-
Contig33373	423	-	-
Contig66013	487	gi|193713697|ref|XP_001949209.1|:gi|193713697|ref|XP_001949209.1| PREDICTED: uncharacterized protein LOC100166610 [Acyrthosiphon pisum]	tr|C4WWL4|C4WWL4_ACYPI:tr|C4WWL4|C4WWL4_ACYPI SubName: Full=ACYPI007468 protein {ECO:0000313|EMBL:BAH72284.1}; GN=ACYPI007468 OS=Acyrthosiphon pisum
Contig13169	1079	gi|645008028|ref|XP_008203809.1|:gi|645008028|ref|XP_008203809.1| PREDICTED: glutaminyl-peptide cyclotransferase-like isoform X2 [Nasonia vitripennis]	tr|N6UBF7|N6UBF7_DENPD:tr|N6UBF7|N6UBF7_DENPD SubName: Full=Uncharacterized protein {ECO:0000313|EMBL:ENN77986.1}; GN=YQE_05661 OS=Dendroctonus ponderosae
Contig60104	1510	-	tr|G3GHM0|G3GHM0_9ALVE:tr|G3GHM0|G3GHM0_9ALVE SubName: Full=Monogalactosyldiacylglycerol synthase {ECO:0000313|EMBL:AEN92269.1}; GN=unknown OS=Chromera velia.
Contig38872	599	gi|641659100|ref|XP_008180954.1|:gi|641659100|ref|XP_008180954.1| PREDICTED: guanine nucleotide-binding protein-like 3 homolog [Acyrthosiphon pisum]	tr|J9K8Q5|J9K8Q5_ACYPI:tr|J9K8Q5|J9K8Q5_ACYPI SubName: Full=Uncharacterized protein {ECO:0000313|EnsemblMetazoa:ACYPI009303-PA}; GN=LOC100167274 OS=Acyrthosiphon pisum
Contig66618	563	-	-
Contig79444	878	-	tr|A0D3G9|A0D3G9_PARTE:tr|A0D3G9|A0D3G9_PARTE SubName: Full=Chromosome undetermined scaffold_36, whole genome shotgun sequence {ECO:0000313|EMBL:CAK77586.1}; GN=GSPATT00013074001 OS=Paramecium tetraurelia.
Contig60609	2458	gi|524899454|ref|XP_005106158.1|:gi|524899454|ref|XP_005106158.1| PREDICTED: cullin-3-B-like [Aplysia californica]	tr|D3BHJ6|D3BHJ6_POLPA:tr|D3BHJ6|D3BHJ6_POLPA SubName: Full=Cullin C {ECO:0000313|EMBL:EFA79173.1}; GN=culC OS=Polysphondylium pallidum
Contig13299	584	gi|91084787|ref|XP_972631.1|:gi|91084787|ref|XP_972631.1| PREDICTED: WD repeat-containing protein 18 [Tribolium castaneum]	tr|V5H1R1|V5H1R1_ANOGL:tr|V5H1R1|V5H1R1_ANOGL SubName: Full=WD repeat-containing protein {ECO:0000313|EMBL:JAB68187.1}; GN=WDR18 OS=nobilis).
Contig83459	450	gi|242015620|ref|XP_002428451.1|:gi|242015620|ref|XP_002428451.1| mitochondrial intermediate peptidase, putative [Pediculus humanus corporis]	tr|E0VQQ7|E0VQQ7_PEDHC:tr|E0VQQ7|E0VQQ7_PEDHC SubName: Full=Mitochondrial intermediate peptidase, putative {ECO:0000313|EMBL:EEB15713.1}; GN=Phum_PHUM381090 OS=Pediculus humanus subsp. corporis
Contig40187	906	gi|642913113|ref|XP_008201397.1|:gi|642913113|ref|XP_008201397.1| PREDICTED: centrosomal protein of 290 kDa-like [Tribolium castaneum]	-
Contig28432	340	-	-
Contig14417	597	gi|189234599|ref|XP_001815375.1|:gi|189234599|ref|XP_001815375.1| PREDICTED: zinc finger protein OZF [Tribolium castaneum]	tr|D6W9U2|D6W9U2_TRICA:tr|D6W9U2|D6W9U2_TRICA SubName: Full=Putative uncharacterized protein {ECO:0000313|EMBL:EEZ98548.1}; GN=TcasGA2_TC001052 OS=Tribolium castaneum
Contig40995	356	gi|512903353|ref|XP_004925599.1|:gi|512903353|ref|XP_004925599.1| PREDICTED: uncharacterized protein LOC101736708 [Bombyx mori]	tr|A0A023F0B9|A0A023F0B9_TRIIF:tr|A0A023F0B9|A0A023F0B9_TRIIF SubName: Full=Putative rna-directed dna polymerase from transposon bs {ECO:0000313|EMBL:JAC14279.1}; GN=EKADQAAKSA ACRHINNVIP VRPTDLQVFI OS=Triatoma infestans
Contig70889	1949	gi|684372164|ref|XP_009164016.1|:gi|684372164|ref|XP_009164016.1| hypothetical protein T265_01686 [Opisthorchis viverrini]	tr|A0A074ZXV0|A0A074ZXV0_9TREM:tr|A0A074ZXV0|A0A074ZXV0_9TREM SubName: Full=Uncharacterized protein {ECO:0000313|EMBL:KER32258.1}; GN=T265_01686 OS=Opisthorchis viverrini.
Contig72739	366	-	-
Contig25041	412	gi|642926809|ref|XP_008195022.1|:gi|642926809|ref|XP_008195022.1| PREDICTED: zinc finger protein 64 homolog, isoforms 3 and 4-like [Tribolium castaneum]	tr|C3ZGY2|C3ZGY2_BRAFL:tr|C3ZGY2|C3ZGY2_BRAFL SubName: Full=Putative uncharacterized protein {ECO:0000313|EMBL:EEN48129.1}; GN=BRAFLDRAFT_114861 OS=Branchiostoma floridae
Contig69507	1334	-	-
Contig76214	477	-	-
Contig30126	669	-	-
Contig18644	777	-	-
Contig7419	687	-	-
Contig84110	512	-	tr|Q32TF4|Q32TF4_ARGIR:tr|Q32TF4|Q32TF4_ARGIR SubName: Full=Serine protease inhibitor {ECO:0000313|EMBL:AAX38588.1}; GN=unknown OS=Argopecten irradians
Contig57315	2133	-	-
Contig17252	643	-	-
Contig7604	441	gi|642917450|ref|XP_008191205.1|:gi|642917450|ref|XP_008191205.1| PREDICTED: maternal protein tudor isoform X4 [Tribolium castaneum]	tr|V5GSF3|V5GSF3_ANOGL:tr|V5GSF3|V5GSF3_ANOGL SubName: Full=Maternal protein tudor {ECO:0000313|EMBL:JAB64532.1}; GN=TUD OS=nobilis).
Contig67437	598	-	-
Contig29419	2693	gi|512937011|ref|XP_004933660.1|:gi|512937011|ref|XP_004933660.1| PREDICTED: uncharacterized protein LOC101742863 [Bombyx mori]	tr|V5H0D3|V5H0D3_ANOGL:tr|V5H0D3|V5H0D3_ANOGL SubName: Full=Uncharacterized protein {ECO:0000313|EMBL:JAB66288.1}; GN=unknown OS=nobilis).
Contig64280	518	gi|641669869|ref|XP_003245854.2|:gi|641669869|ref|XP_003245854.2| PREDICTED: uncharacterized protein LOC100164007 [Acyrthosiphon pisum]	tr|J9K2G2|J9K2G2_ACYPI:tr|J9K2G2|J9K2G2_ACYPI SubName: Full=Uncharacterized protein {ECO:0000313|EnsemblMetazoa:ACYPI006955-PA}; GN=LOC100164151 OS=Acyrthosiphon pisum
Contig21685	2309	gi|642913430|ref|XP_008201009.1|:gi|642913430|ref|XP_008201009.1| PREDICTED: vacuolar protein sorting-associated protein 13A-like [Tribolium castaneum]	tr|N6T6E3|N6T6E3_DENPD:tr|N6T6E3|N6T6E3_DENPD SubName: Full=Uncharacterized protein {ECO:0000313|EMBL:ENN75789.1}; GN=YQE_07746 OS=Dendroctonus ponderosae
Contig21463	1395	-	-
Contig23491	1393	-	-
Contig8517	352	gi|642927190|ref|XP_008195173.1|:gi|642927190|ref|XP_008195173.1| PREDICTED: DNA-directed RNA polymerase II subunit RPB1 [Tribolium castaneum]	tr|B3FA45|B3FA45_9CARA:tr|B3FA45|B3FA45_9CARA SubName: Full=RNA polymerase II largest subunit {ECO:0000313|EMBL:ABR23758.1}; GN=RPB1 OS=Bembidion balli.
Contig4176	499	gi|91084291|ref|XP_971690.1|:gi|91084291|ref|XP_971690.1| PREDICTED: solute carrier family 28 member 3 [Tribolium castaneum]	tr|D2A4P8|D2A4P8_TRICA:tr|D2A4P8|D2A4P8_TRICA SubName: Full=Putative uncharacterized protein GLEAN_15329 {ECO:0000313|EMBL:EFA05195.1}; GN=GLEAN_15329 OS=Tribolium castaneum
Contig14142	337	-	-
Contig33241	487	-	-
Contig35243	400	-	-
Contig69480	422	-	-
First_Contig751	811	-	-
Contig66270	863	-	-
Contig32274	385	gi|675875114|ref|XP_009023117.1|:gi|675875114|ref|XP_009023117.1| hypothetical protein HELRODRAFT_162766 [Helobdella robusta]	tr|T1ET39|T1ET39_HELRO:tr|T1ET39|T1ET39_HELRO SubName: Full=Uncharacterized protein {ECO:0000313|EMBL:ESN99248.1, ECO:0000313|EnsemblMetazoa:HelroP162766}; GN=HELRODRAFT_162766 OS=Helobdella robusta
Contig41166	707	gi|383863257|ref|XP_003707098.1|:gi|383863257|ref|XP_003707098.1| PREDICTED: peptidyl-prolyl cis-trans isomerase-like [Megachile rotundata]	tr|G6D8P0|G6D8P0_DANPL:tr|G6D8P0|G6D8P0_DANPL RecName: Full=Peptidyl-prolyl cis-trans isomerase {ECO:0000256|RuleBase:RU000493}; GN=KGM_06173 OS=Danaus plexippus
Contig32657	433	-	-
Contig16389	822	-	tr|E9FWJ7|E9FWJ7_DAPPU:tr|E9FWJ7|E9FWJ7_DAPPU SubName: Full=Putative uncharacterized protein {ECO:0000313|EMBL:EFX87905.1}; GN=DAPPUDRAFT_305598 OS=Daphnia pulex
First_Contig1265	709	-	-
Contig67994	1311	gi|340380811|ref|XP_003388915.1|:gi|340380811|ref|XP_003388915.1| PREDICTED: mitogen-activated protein kinase 1-like [Amphimedon queenslandica]	tr|E9C2J5|E9C2J5_CAPO3:tr|E9C2J5|E9C2J5_CAPO3 SubName: Full=Extracellular signal-regulated protein kinase {ECO:0000313|EMBL:EFW44553.2}; GN=CAOG_02578 OS=Capsaspora owczarzaki
Contig76104	404	-	-
Contig3500	548	-	-
Contig43486	391	gi|665789593|ref|XP_008560441.1|:gi|665789593|ref|XP_008560441.1| PREDICTED: uncharacterized protein LOC103580475 [Microplitis demolitor]	tr|G6CSK8|G6CSK8_DANPL:tr|G6CSK8|G6CSK8_DANPL SubName: Full=Putative golgin IMH1 {ECO:0000313|EMBL:EHJ75771.1}; GN=KGM_20042 OS=Danaus plexippus
Contig27459	883	-	-
Contig56630	904	gi|156388121|ref|XP_001634550.1|:gi|156388121|ref|XP_001634550.1| predicted protein [Nematostella vectensis]	tr|G3MGT4|G3MGT4_9ACAR:tr|G3MGT4|G3MGT4_9ACAR SubName: Full=Putative uncharacterized protein {ECO:0000313|EMBL:AEO32702.1}; GN=unknown OS=Amblyomma maculatum
Contig11404	498	-	-
Contig84192	460	-	-
Contig2342	1212	gi|91087561|ref|XP_970978.1|:gi|91087561|ref|XP_970978.1| PREDICTED: poly [ADP-ribose] polymerase 11 [Tribolium castaneum]	tr|A0A067R212|A0A067R212_ZOONE:tr|A0A067R212|A0A067R212_ZOONE SubName: Full=Poly [ADP-ribose] polymerase 14 {ECO:0000313|EMBL:KDR16897.1}; GN=L798_08640 OS=Zootermopsis nevadensis
Contig48792	333	-	-
Contig83667	335	-	-
Contig79649	363	-	-
Contig13948	447	-	-
Contig62984	443	gi|380018724|ref|XP_003693273.1|:gi|380018724|ref|XP_003693273.1| PREDICTED: 50S ribosomal protein L6-like [Apis florea]	tr|A0A077ZJB8|A0A077ZJB8_TRITR:tr|A0A077ZJB8|A0A077ZJB8_TRITR SubName: Full=Ribosomal S5 and Ribosomal S8 and Ribosomal L6 an d Ribosomal S5 C domain containing protein {ECO:0000313|EMBL:CDW59748.1}; GN=TTRE_0000808801 OS=Trichuris trichiura
Contig46437	373	-	-
Contig81740	490	-	-
Contig2335	534	-	-
Contig62611	2870	-	-
Contig82515	517	-	-
Contig82490	380	-	-
Contig69600	678	-	-
Contig40244	556	-	-
Contig5286	438	gi|642934658|ref|XP_008197755.1|:gi|642934658|ref|XP_008197755.1| PREDICTED: partitioning defective 3 homolog isoform X2 [Tribolium castaneum]	tr|U4UGZ6|U4UGZ6_DENPD:tr|U4UGZ6|U4UGZ6_DENPD SubName: Full=Uncharacterized protein {ECO:0000313|EMBL:ERL91633.1}; GN=D910_08963 OS=Dendroctonus ponderosae
Contig21420	331	gi|642925903|ref|XP_008190762.1|:gi|642925903|ref|XP_008190762.1| PREDICTED: activating signal cointegrator 1 complex subunit 3, partial [Tribolium castaneum]	tr|V5GGF3|V5GGF3_ANOGL:tr|V5GGF3|V5GGF3_ANOGL SubName: Full=Activating signal cointegrator 1 complex subunit 3 {ECO:0000313|EMBL:JAB63049.1}; GN=ASCC3 OS=nobilis).
Contig16315	1067	-	-
Contig48812	369	-	-
Contig55604	3809	gi|585659262|ref|XP_006816155.1|:gi|585659262|ref|XP_006816155.1| PREDICTED: mitogen-activated protein kinase kinase kinase 2-like [Saccoglossus kowalevskii]	tr|A0C9W0|A0C9W0_PARTE:tr|A0C9W0|A0C9W0_PARTE SubName: Full=Chromosome undetermined scaffold_16, whole genome shotgun sequence {ECO:0000313|EMBL:CAK67577.1}; GN=GSPATT00006884001 OS=Paramecium tetraurelia.
Contig33180	1228	-	-
Contig48673	2498	gi|498978722|ref|XP_004528925.1|:gi|498978722|ref|XP_004528925.1| PREDICTED: glucose-1-phosphate adenylyltransferase-like [Ceratitis capitata]	tr|B1X450|B1X450_PAUCH:tr|B1X450|B1X450_PAUCH RecName: Full=Glucose-1-phosphate adenylyltransferase {ECO:0000256|RuleBase:RU003565}; GN=glgC OS=Paulinella chromatophora.
Contig13430	336	gi|340729865|ref|XP_003403215.1|:gi|340729865|ref|XP_003403215.1| PREDICTED: hypothetical protein LOC100645109 [Bombus terrestris]	tr|E1ZZT9|E1ZZT9_CAMFO:tr|E1ZZT9|E1ZZT9_CAMFO SubName: Full=Putative uncharacterized protein {ECO:0000313|EMBL:EFN73312.1}; GN=EAG_13083 OS=Camponotus floridanus
Contig2656	1102	gi|91090556|ref|XP_971424.1|:gi|91090556|ref|XP_971424.1| PREDICTED: transcription elongation factor 1 homolog [Tribolium castaneum]	tr|D6X363|D6X363_TRICA:tr|D6X363|D6X363_TRICA SubName: Full=Putative uncharacterized protein {ECO:0000313|EMBL:EFA10805.1}; GN=TcasGA2_TC030554 OS=Tribolium castaneum
Contig42126	424	-	-
Contig45625	3030	gi|157119189|ref|XP_001653292.1|:gi|157119189|ref|XP_001653292.1| prp4 [Aedes aegypti]	tr|Q16YF1|Q16YF1_AEDAE:tr|Q16YF1|Q16YF1_AEDAE SubName: Full=AAEL008556-PA {ECO:0000313|EMBL:EAT39652.1}; GN=AAEL008556 OS=Aedes aegypti
Contig2131	669	gi|642936053|ref|XP_974215.2|:gi|642936053|ref|XP_974215.2| PREDICTED: origin recognition complex subunit 5 [Tribolium castaneum]	tr|D6WZQ9|D6WZQ9_TRICA:tr|D6WZQ9|D6WZQ9_TRICA SubName: Full=Putative uncharacterized protein {ECO:0000313|EMBL:EFA10460.1}; GN=TcasGA2_TC012706 OS=Tribolium castaneum
Contig57892	1826	gi|449674789|ref|XP_002165086.2|:gi|449674789|ref|XP_002165086.2| PREDICTED: glucan endo-1,3-beta-glucosidase-like [Hydra vulgaris]	tr|V5G531|V5G531_ANOGL:tr|V5G531|V5G531_ANOGL SubName: Full=Glucan endo-1,3-beta-glucosidase {ECO:0000313|EMBL:JAB65170.1}; GN=E13A OS=nobilis).
Contig53586	405	-	-
Contig49018	444	gi|641649123|ref|XP_008184839.1|:gi|641649123|ref|XP_008184839.1| PREDICTED: uncharacterized protein LOC100571824 [Acyrthosiphon pisum]	tr|J9M0Z6|J9M0Z6_ACYPI:tr|J9M0Z6|J9M0Z6_ACYPI SubName: Full=Uncharacterized protein {ECO:0000313|EnsemblMetazoa:ACYPI51439-PA}; GN=unknown OS=Acyrthosiphon pisum
Contig52443	538	-	-
Contig61597	386	gi|676484863|ref|XP_009063480.1|:gi|676484863|ref|XP_009063480.1| hypothetical protein LOTGIDRAFT_130366 [Lottia gigantea]	tr|Q1RPV4|Q1RPV4_CIOIN:tr|Q1RPV4|Q1RPV4_CIOIN SubName: Full=Zinc finger protein {ECO:0000313|EMBL:BAE93331.1}; GN=Ci-ZF(RING)-22 OS=Ciona intestinalis
Contig48042	422	-	-
Contig54769	1406	gi|676448655|ref|XP_009051802.1|:gi|676448655|ref|XP_009051802.1| hypothetical protein LOTGIDRAFT_182021 [Lottia gigantea]	tr|V4A296|V4A296_LOTGI:tr|V4A296|V4A296_LOTGI SubName: Full=Uncharacterized protein {ECO:0000313|EMBL:ESO97963.1}; GN=LOTGIDRAFT_182021 OS=Lottia gigantea
Contig64950	345	-	-
Contig16016	419	gi|642931425|ref|XP_008196577.1|:gi|642931425|ref|XP_008196577.1| PREDICTED: tRNA (uracil-5-)-methyltransferase homolog A [Tribolium castaneum]	tr|V5GEQ7|V5GEQ7_ANOGL:tr|V5GEQ7|V5GEQ7_ANOGL SubName: Full=tRNA (Uracil-5-)-methyltransferase protein {ECO:0000313|EMBL:JAB62444.1}; GN=TRM2A OS=nobilis).
Contig26532	641	gi|328722905|ref|XP_001947976.2|:gi|328722905|ref|XP_001947976.2| PREDICTED: uncharacterized protein LOC100164186 [Acyrthosiphon pisum]	tr|J9JXT1|J9JXT1_ACYPI:tr|J9JXT1|J9JXT1_ACYPI SubName: Full=Uncharacterized protein {ECO:0000313|EnsemblMetazoa:ACYPI005222-PA}; GN=LOC100168593 OS=Acyrthosiphon pisum
Contig11924	3401	-	-
Contig31369	454	-	-
Contig80833	850	-	-
Contig73276	1764	gi|449680577|ref|XP_002168444.2|:gi|449680577|ref|XP_002168444.2| PREDICTED: aspartate aminotransferase, mitochondrial-like [Hydra vulgaris]	tr|F4QE91|F4QE91_DICFS:tr|F4QE91|F4QE91_DICFS RecName: Full=Aspartate aminotransferase {ECO:0000256|RuleBase:RU000480}; GN=aatA OS=Dictyostelium fasciculatum
Contig48200	580	-	-
Contig24909	409	-	-
Contig13688	332	-	tr|D2A3X4|D2A3X4_TRICA:tr|D2A3X4|D2A3X4_TRICA SubName: Full=Putative uncharacterized protein GLEAN_14928 {ECO:0000313|EMBL:EFA04873.1}; GN=GLEAN_14928 OS=Tribolium castaneum
Contig75974	342	-	-
Contig82214	616	-	-
Contig27515	546	gi|642919827|ref|XP_001814264.2|:gi|642919827|ref|XP_001814264.2| PREDICTED: vascular endothelial growth factor A-A-like [Tribolium castaneum]	tr|D1ZZI5|D1ZZI5_TRICA:tr|D1ZZI5|D1ZZI5_TRICA SubName: Full=Putative uncharacterized protein GLEAN_07448 {ECO:0000313|EMBL:EFA01845.1}; GN=GLEAN_07448 OS=Tribolium castaneum
Contig54540	2012	-	-
Contig3246	3464	gi|642935773|ref|XP_966401.2|:gi|642935773|ref|XP_966401.2| PREDICTED: trafficking protein particle complex subunit 10 [Tribolium castaneum]	tr|D6WZA5|D6WZA5_TRICA:tr|D6WZA5|D6WZA5_TRICA SubName: Full=Putative uncharacterized protein {ECO:0000313|EMBL:EFA09739.1}; GN=TcasGA2_TC011874 OS=Tribolium castaneum
Contig80175	679	gi|195020772|ref|XP_001985265.1|:gi|195020772|ref|XP_001985265.1| GH16966 [Drosophila grimshawi]	tr|L8GRK9|L8GRK9_ACACA:tr|L8GRK9|L8GRK9_ACACA SubName: Full=AcylCoA synthetase, putative {ECO:0000313|EMBL:ELR15814.1}; GN=ACA1_078990 OS=Acanthamoeba castellanii str. Neff.
Contig19516	2082	gi|449667828|ref|XP_002159947.2|:gi|449667828|ref|XP_002159947.2| PREDICTED: splicing factor 3B subunit 2-like [Hydra vulgaris]	tr|L8H7N6|L8H7N6_ACACA:tr|L8H7N6|L8H7N6_ACACA SubName: Full=PSP, prolinerich, putative {ECO:0000313|EMBL:ELR21135.1}; GN=ACA1_283320 OS=Acanthamoeba castellanii str. Neff.
Contig78452	997	-	-
Contig26147	679	gi|642917543|ref|XP_008191248.1|:gi|642917543|ref|XP_008191248.1| PREDICTED: protein TANC2 isoform X4 [Tribolium castaneum]	tr|D6WEN3|D6WEN3_TRICA:tr|D6WEN3|D6WEN3_TRICA SubName: Full=Putative uncharacterized protein {ECO:0000313|EMBL:EEZ99881.1}; GN=TcasGA2_TC002665 OS=Tribolium castaneum
Contig67038	453	-	-
Contig51067	463	-	-
Contig72519	1101	-	-
Contig44930	323	gi|571579601|ref|XP_006572730.1|:gi|571579601|ref|XP_006572730.1| PREDICTED: probable phosphoketolase-like, partial [Apis mellifera]	tr|X1XT09|X1XT09_ACYPI:tr|X1XT09|X1XT09_ACYPI SubName: Full=Uncharacterized protein {ECO:0000313|EnsemblMetazoa:ACYPI089312-PA}; GN=unknown OS=Acyrthosiphon pisum
Contig63955	3383	gi|391340416|ref|XP_003744537.1|:gi|391340416|ref|XP_003744537.1| PREDICTED: spastin-like [Metaseiulus occidentalis]	tr|B0ETL6|B0ETL6_ENTDS:tr|B0ETL6|B0ETL6_ENTDS SubName: Full=Putative uncharacterized protein {ECO:0000313|EMBL:EDR22201.1}; GN=EDI_129550 OS=Entamoeba dispar
Contig18101	652	-	-
Contig6187	1059	gi|642916091|ref|XP_008190884.1|:gi|642916091|ref|XP_008190884.1| PREDICTED: alpha-L-fucosidase-like isoform X1 [Tribolium castaneum]	tr|D6WGK4|D6WGK4_TRICA:tr|D6WGK4|D6WGK4_TRICA SubName: Full=Putative uncharacterized protein {ECO:0000313|EMBL:EFA00167.1}; GN=TcasGA2_TC002989 OS=Tribolium castaneum
Contig2444	446	gi|91081871|ref|XP_968443.1|:gi|91081871|ref|XP_968443.1| PREDICTED: sarcosine dehydrogenase, mitochondrial [Tribolium castaneum]	tr|D2A2T4|D2A2T4_TRICA:tr|D2A2T4|D2A2T4_TRICA SubName: Full=Putative uncharacterized protein GLEAN_08514 {ECO:0000313|EMBL:EFA02777.1}; GN=GLEAN_08514 OS=Tribolium castaneum
Contig31777	309	-	tr|X1XNK8|X1XNK8_ACYPI:tr|X1XNK8|X1XNK8_ACYPI SubName: Full=Uncharacterized protein {ECO:0000313|EnsemblMetazoa:ACYPI087638-PA}; GN=unknown OS=Acyrthosiphon pisum
Contig41234	393	gi|662210532|ref|XP_008478909.1|:gi|662210532|ref|XP_008478909.1| PREDICTED: uncharacterized protein LOC103515745 [Diaphorina citri]	tr|Q07431|Q07431_BOMMO:tr|Q07431|Q07431_BOMMO SubName: Full=Reverse transcriptase {ECO:0000313|EMBL:AAA92147.1}; GN=unknown OS=Bombyx mori
Contig83987	368	-	-
Contig49208	1458	-	-
Contig35664	489	-	-
Contig78009	412	-	-
Contig8674	1073	gi|642933484|ref|XP_973892.2|:gi|642933484|ref|XP_973892.2| PREDICTED: soluble calcium-activated nucleotidase 1 [Tribolium castaneum]	tr|V5GU63|V5GU63_ANOGL:tr|V5GU63|V5GU63_ANOGL SubName: Full=Soluble calcium-activated nucleotidase {ECO:0000313|EMBL:JAB67704.1}; GN=CANT1 OS=nobilis).
Contig52989	534	-	-
Contig46056	392	-	-
Contig26559	1330	gi|557758028|ref|XP_005178743.1|:gi|557758028|ref|XP_005178743.1| PREDICTED: protein phosphatase 1 regulatory subunit 12B-like isoform X5 [Musca domestica]	tr|A0A026WUA7|A0A026WUA7_CERBI:tr|A0A026WUA7|A0A026WUA7_CERBI SubName: Full=Ankyrin-1 {ECO:0000313|EMBL:EZA58679.1}; GN=X777_14848 OS=Cerapachys biroi
Contig64321	689	-	-
Contig50684	1827	gi|512936875|ref|XP_004933626.1|:gi|512936875|ref|XP_004933626.1| PREDICTED: RNA-binding protein cabeza-like, partial [Bombyx mori]	tr|T1JJM9|T1JJM9_STRMM:tr|T1JJM9|T1JJM9_STRMM SubName: Full=Uncharacterized protein {ECO:0000313|EnsemblMetazoa:SMAR014059-PA}; GN=unknown OS=Strigamia maritima
Contig10158	1102	gi|91076520|ref|XP_973486.1|:gi|91076520|ref|XP_973486.1| PREDICTED: leucine-rich repeat-containing protein 57 [Tribolium castaneum]	tr|D6WCS9|D6WCS9_TRICA:tr|D6WCS9|D6WCS9_TRICA SubName: Full=Putative uncharacterized protein {ECO:0000313|EMBL:EEZ99056.1}; GN=TcasGA2_TC004931 OS=Tribolium castaneum
Contig7783	2878	gi|91082353|ref|XP_967422.1|:gi|91082353|ref|XP_967422.1| PREDICTED: DNA replication licensing factor Mcm7 [Tribolium castaneum]	tr|D6WK36|D6WK36_TRICA:tr|D6WK36|D6WK36_TRICA SubName: Full=Putative uncharacterized protein {ECO:0000313|EMBL:EFA03620.1}; GN=TcasGA2_TC013713 OS=Tribolium castaneum
Contig5181	3111	gi|642924510|ref|XP_008194324.1|:gi|642924510|ref|XP_008194324.1| PREDICTED: uncharacterized protein LOC662121 isoform X1 [Tribolium castaneum]	tr|D6WNI7|D6WNI7_TRICA:tr|D6WNI7|D6WNI7_TRICA SubName: Full=Putative uncharacterized protein {ECO:0000313|EMBL:EFA04376.1}; GN=TcasGA2_TC014674 OS=Tribolium castaneum
Contig54542	451	gi|391341494|ref|XP_003745065.1|:gi|391341494|ref|XP_003745065.1| PREDICTED: Werner syndrome ATP-dependent helicase-like [Metaseiulus occidentalis]	tr|T2MDX0|T2MDX0_HYDVU:tr|T2MDX0|T2MDX0_HYDVU SubName: Full=Werner syndrome ATP-dependent helicase {ECO:0000313|EMBL:CDG70095.1}; GN=WRN OS=Hydra vulgaris
Contig26290	2169	gi|156351522|ref|XP_001622550.1|:gi|156351522|ref|XP_001622550.1| hypothetical protein NEMVEDRAFT_v1g236165 [Nematostella vectensis]	tr|F0ZWD8|F0ZWD8_DICPU:tr|F0ZWD8|F0ZWD8_DICPU SubName: Full=Alanine transaminase {ECO:0000313|EMBL:EGC31753.1}; GN=DICPUDRAFT_39475 OS=Dictyostelium purpureum
Contig69422	1157	gi|449679683|ref|XP_002158499.2|:gi|449679683|ref|XP_002158499.2| PREDICTED: SURP and G-patch domain-containing protein 1-like [Hydra vulgaris]	tr|L8GTL2|L8GTL2_ACACA:tr|L8GTL2|L8GTL2_ACACA SubName: Full=Gpatch domain containing protein {ECO:0000313|EMBL:ELR16350.1}; GN=ACA1_204050 OS=Acanthamoeba castellanii str. Neff.
Contig24254	349	-	-
Contig33165	706	gi|291242907|ref|XP_002741374.1|:gi|291242907|ref|XP_002741374.1| PREDICTED: enolase-phosphatase E1-like [Saccoglossus kowalevskii]	tr|F2UJ41|F2UJ41_SALR5:tr|F2UJ41|F2UJ41_SALR5 SubName: Full=Enolase-phosphatase E1 {ECO:0000313|EMBL:EGD76989.1}; GN=PTSG_07332 OS=Salpingoeca rosetta
Contig17368	337	-	-
Contig45297	543	-	-
Contig37615	558	-	-
Contig17575	307	gi|91084353|ref|XP_973153.1|:gi|91084353|ref|XP_973153.1| PREDICTED: cytochrome P450 4C1 [Tribolium castaneum]	tr|D2A4W1|D2A4W1_TRICA:tr|D2A4W1|D2A4W1_TRICA SubName: Full=Cytochrome P450 349A1 {ECO:0000313|EMBL:EFA05711.1}; GN=CYP349A1 OS=Tribolium castaneum
First_Contig1298	1768	-	tr|A0A067R9K2|A0A067R9K2_ZOONE:tr|A0A067R9K2|A0A067R9K2_ZOONE SubName: Full=Uncharacterized protein {ECO:0000313|EMBL:KDR20257.1}; GN=L798_05042 OS=Zootermopsis nevadensis
Contig47502	5328	-	-
Contig29251	382	-	-
Contig1641	1596	gi|156564355|ref|NP_001096056.1|:gi|156564355|ref|NP_001096056.1| aromatic-L-amino-acid decarboxylase [Tribolium castaneum]	tr|A7U8C8|A7U8C8_TRICA:tr|A7U8C8|A7U8C8_TRICA SubName: Full=Dopa decarboxylase {ECO:0000313|EMBL:ABU25222.1}; GN=unknown OS=Tribolium castaneum
Contig57270	3137	gi|498990898|ref|XP_004531965.1|:gi|498990898|ref|XP_004531965.1| PREDICTED: cytoplasmic alpha-amylase-like [Ceratitis capitata]	tr|A0A074SXK4|A0A074SXK4_9APIC:tr|A0A074SXK4|A0A074SXK4_9APIC SubName: Full=Alpha-amylase AMY3, putative {ECO:0000313|EMBL:KEP61358.1}; GN=HHA_283490 OS=Hammondia hammondi.
Contig78381	421	-	-
Contig64673	356	gi|641653357|ref|XP_008178771.1|:gi|641653357|ref|XP_008178771.1| PREDICTED: uncharacterized protein LOC100575991 [Acyrthosiphon pisum]	tr|J9LLS8|J9LLS8_ACYPI:tr|J9LLS8|J9LLS8_ACYPI SubName: Full=Uncharacterized protein {ECO:0000313|EnsemblMetazoa:ACYPI43878-PA}; GN=LOC100575991 OS=Acyrthosiphon pisum
Contig45520	433	-	-
Contig7715	1386	gi|282720995|ref|NP_001164248.1|:gi|282720995|ref|NP_001164248.1| cytochrome P450 9Z4 [Tribolium castaneum]	tr|V5GR19|V5GR19_ANOGL:tr|V5GR19|V5GR19_ANOGL SubName: Full=Cytochrome P450 9e2 {ECO:0000313|EMBL:JAB64032.1}; GN=CP9E2 OS=nobilis).
Contig13697	369	-	-
Contig68093	597	-	-
Contig36990	327	-	-
Contig33628	804	gi|641675004|ref|XP_008186893.1|:gi|641675004|ref|XP_008186893.1| PREDICTED: LOW QUALITY PROTEIN: beta-amyloid-like protein [Acyrthosiphon pisum]	tr|J9JYJ5|J9JYJ5_ACYPI:tr|J9JYJ5|J9JYJ5_ACYPI SubName: Full=Uncharacterized protein {ECO:0000313|EnsemblMetazoa:ACYPI005514-PA}; GN=LOC100160192 OS=Acyrthosiphon pisum
Contig48620	930	gi|645023752|ref|XP_008208805.1|:gi|645023752|ref|XP_008208805.1| PREDICTED: uncharacterized protein LOC103316531 [Nasonia vitripennis]	tr|K7JAM5|K7JAM5_NASVI:tr|K7JAM5|K7JAM5_NASVI SubName: Full=Uncharacterized protein {ECO:0000313|EnsemblMetazoa:NV18446-PA}; GN=unknown OS=Nasonia vitripennis
Contig2287	3803	gi|642911919|ref|XP_008199022.1|:gi|642911919|ref|XP_008199022.1| PREDICTED: casein kinase I isoform gamma-3-like isoform X2 [Tribolium castaneum]	tr|V5I8R0|V5I8R0_ANOGL:tr|V5I8R0|V5I8R0_ANOGL SubName: Full=Casein kinase I isoform gamma-3 {ECO:0000313|EMBL:JAB64216.1}; GN=KC1G3 OS=nobilis).
Contig5695	2641	gi|167466196|ref|NP_001107850.1|:gi|167466196|ref|NP_001107850.1| cytochrome P450 monooxigenase CYP4Q9 [Tribolium castaneum]	tr|H9J2E6|H9J2E6_BOMMO:tr|H9J2E6|H9J2E6_BOMMO SubName: Full=Uncharacterized protein {ECO:0000313|EnsemblMetazoa:BGIBMGA003683-TA}; GN=unknown OS=Bombyx mori
Contig49577	386	gi|449693225|ref|XP_004213360.1|:gi|449693225|ref|XP_004213360.1| PREDICTED: DNA repair and recombination protein pif1, mitochondrial-like, partial [Hydra vulgaris]	tr|A0A026VTC0|A0A026VTC0_CERBI:tr|A0A026VTC0|A0A026VTC0_CERBI SubName: Full=ATP-dependent DNA helicase PIF1 {ECO:0000313|EMBL:EZA46987.1}; GN=X777_00442 OS=Cerapachys biroi
Contig65162	952	gi|195451908|ref|XP_002073128.1|:gi|195451908|ref|XP_002073128.1| GK13318 [Drosophila willistoni]	tr|S9UMI4|S9UMI4_9TRYP:tr|S9UMI4|S9UMI4_9TRYP SubName: Full=Surface antigen protein {ECO:0000313|EMBL:EPY15926.1}; GN=AGDE_16905 OS=Angomonas deanei.
Contig26760	681	-	-
Contig69547	1361	-	-
Contig52233	402	-	-
Contig20978	400	gi|642912714|ref|XP_008200972.1|:gi|642912714|ref|XP_008200972.1| PREDICTED: solute carrier family 26 member 10 isoform X2 [Tribolium castaneum]	tr|D6WD12|D6WD12_TRICA:tr|D6WD12|D6WD12_TRICA SubName: Full=Putative uncharacterized protein {ECO:0000313|EMBL:EEZ98816.1}; GN=TcasGA2_TC004422 OS=Tribolium castaneum
Contig1464	1456	gi|91086685|ref|XP_969056.1|:gi|91086685|ref|XP_969056.1| PREDICTED: ubiquitin carboxyl-terminal hydrolase 14 [Tribolium castaneum]	tr|E9H1J0|E9H1J0_DAPPU:tr|E9H1J0|E9H1J0_DAPPU RecName: Full=Ubiquitin carboxyl-terminal hydrolase {ECO:0000256|RuleBase:RU004435}; GN=DAPPUDRAFT_129179 OS=Daphnia pulex
Contig66083	384	gi|240849073|ref|NP_001155626.1|:gi|240849073|ref|NP_001155626.1| 28 kDa heat- and acid-stable phosphoprotein-like [Acyrthosiphon pisum]	tr|C4WTS8|C4WTS8_ACYPI:tr|C4WTS8|C4WTS8_ACYPI SubName: Full=ACYPI005442 protein {ECO:0000313|EMBL:BAH71298.1}; GN=ACYPI005442 OS=Acyrthosiphon pisum
Contig27213	617	-	-
Contig83330	390	-	-
Contig51564	2873	gi|156351522|ref|XP_001622550.1|:gi|156351522|ref|XP_001622550.1| hypothetical protein NEMVEDRAFT_v1g236165 [Nematostella vectensis]	tr|D3BE54|D3BE54_POLPA:tr|D3BE54|D3BE54_POLPA SubName: Full=Alanine transaminase {ECO:0000313|EMBL:EFA80185.1}; GN=PPL_07007 OS=Polysphondylium pallidum
Contig56725	1096	gi|557783190|ref|XP_005191204.1|:gi|557783190|ref|XP_005191204.1| PREDICTED: uncharacterized protein LOC101896791 [Musca domestica]	tr|A0A044UGQ5|A0A044UGQ5_ONCVO:tr|A0A044UGQ5|A0A044UGQ5_ONCVO SubName: Full=Uncharacterized protein {ECO:0000313|EnsemblMetazoa:OVOC6966}; GN=WBGene00243775 OS=Onchocerca volvulus.
Contig49454	465	gi|91095311|ref|XP_973868.1|:gi|91095311|ref|XP_973868.1| PREDICTED: probable RNA-directed DNA polymerase from transposon X-element [Tribolium castaneum]	tr|U4UMJ8|U4UMJ8_DENPD:tr|U4UMJ8|U4UMJ8_DENPD SubName: Full=Uncharacterized protein {ECO:0000313|EMBL:ERL95314.1}; GN=D910_12580 OS=Dendroctonus ponderosae
Contig46467	5172	gi|675878892|ref|XP_009025006.1|:gi|675878892|ref|XP_009025006.1| hypothetical protein HELRODRAFT_178666 [Helobdella robusta]	tr|X6N9V6|X6N9V6_RETFI:tr|X6N9V6|X6N9V6_RETFI SubName: Full=Uncharacterized protein {ECO:0000313|EMBL:ETO22529.1}; GN=RFI_14669 OS=Reticulomyxa filosa.
Contig4111	1847	gi|449665471|ref|XP_002161008.2|:gi|449665471|ref|XP_002161008.2| PREDICTED: uncharacterized protein LOC100207270 [Hydra vulgaris]	tr|D7EK87|D7EK87_TRICA:tr|D7EK87|D7EK87_TRICA SubName: Full=Putative uncharacterized protein {ECO:0000313|EMBL:EFA13046.1}; GN=TcasGA2_TC010748 OS=Tribolium castaneum
Contig35193	342	-	-
Contig44814	9812	gi|240959490|ref|XP_002400440.1|:gi|240959490|ref|XP_002400440.1| FYVE finger-containing phosphoinositide kinase, fyv1, putative [Ixodes scapularis]	tr|B7P155|B7P155_IXOSC:tr|B7P155|B7P155_IXOSC SubName: Full=FYVE finger-containing phosphoinositide kinase, fyv1, putative {ECO:0000313|EMBL:EEC00327.1}; GN=IscW_ISCW016474 OS=Ixodes scapularis
Contig41196	765	-	-
Contig3258	432	-	-
Contig54474	331	-	-
Contig76616	347	gi|195995779|ref|XP_002107758.1|:gi|195995779|ref|XP_002107758.1| hypothetical protein TRIADDRAFT_51591 [Trichoplax adhaerens]	tr|B3RK17|B3RK17_TRIAD:tr|B3RK17|B3RK17_TRIAD SubName: Full=Putative uncharacterized protein {ECO:0000313|EMBL:EDV28556.1}; GN=TRIADDRAFT_51591 OS=Trichoplax adhaerens
Contig68891	437	-	-
Contig72814	480	-	-
Contig42531	371	-	-
Contig7234	338	gi|642938715|ref|XP_008196822.1|:gi|642938715|ref|XP_008196822.1| PREDICTED: uncharacterized protein LOC656470 [Tribolium castaneum]	tr|N6U412|N6U412_DENPD:tr|N6U412|N6U412_DENPD SubName: Full=Uncharacterized protein {ECO:0000313|EMBL:ENN75361.1}; GN=D910_07800 OS=Dendroctonus ponderosae
Contig27949	385	-	-
Contig17260	306	-	-
Contig13222	635	gi|642927197|ref|XP_008195176.1|:gi|642927197|ref|XP_008195176.1| PREDICTED: uncharacterized protein LOC662380 isoform X2 [Tribolium castaneum]	tr|D6WRF7|D6WRF7_TRICA:tr|D6WRF7|D6WRF7_TRICA SubName: Full=Putative uncharacterized protein {ECO:0000313|EMBL:EFA06460.1}; GN=TcasGA2_TC009343 OS=Tribolium castaneum
Contig83249	385	-	-
Contig81476	438	-	-
Contig858	1884	gi|91092844|ref|XP_968561.1|:gi|91092844|ref|XP_968561.1| PREDICTED: ADP,ATP carrier protein [Tribolium castaneum]	tr|D6WIT1|D6WIT1_TRICA:tr|D6WIT1|D6WIT1_TRICA SubName: Full=Putative uncharacterized protein {ECO:0000313|EMBL:EEZ99521.1}; GN=TcasGA2_TC000102 OS=Tribolium castaneum
Contig63869	2039	gi|156357705|ref|XP_001624354.1|:gi|156357705|ref|XP_001624354.1| predicted protein, partial [Nematostella vectensis]	tr|D3BPQ9|D3BPQ9_POLPA:tr|D3BPQ9|D3BPQ9_POLPA SubName: Full=ATP-dependent RNA helicase {ECO:0000313|EMBL:EFA76621.1}; GN=PPL_09926 OS=Polysphondylium pallidum
Contig36721	429	-	-
Contig16091	693	gi|512913726|ref|XP_004927965.1|:gi|512913726|ref|XP_004927965.1| PREDICTED: carboxypeptidase Q-like [Bombyx mori]	tr|E9HGJ7|E9HGJ7_DAPPU:tr|E9HGJ7|E9HGJ7_DAPPU SubName: Full=Putative uncharacterized protein {ECO:0000313|EMBL:EFX69094.1}; GN=DAPPUDRAFT_189393 OS=Daphnia pulex
Contig3207	823	gi|642934378|ref|XP_008197636.1|:gi|642934378|ref|XP_008197636.1| PREDICTED: ER membrane protein complex subunit 6 [Tribolium castaneum]	tr|D6X1P6|D6X1P6_TRICA:tr|D6X1P6|D6X1P6_TRICA SubName: Full=Putative uncharacterized protein {ECO:0000313|EMBL:EFA10138.1}; GN=TcasGA2_TC012324 OS=Tribolium castaneum
Contig30204	339	-	-
Contig73126	366	-	-
Contig40126	435	-	tr|V5IAA6|V5IAA6_ANOGL:tr|V5IAA6|V5IAA6_ANOGL SubName: Full=Retrovirus-related Pol polyprotein {ECO:0000313|EMBL:JAB66946.1}; GN=POL5 OS=nobilis).
Contig64905	468	gi|328714417|ref|XP_003245353.1|:gi|328714417|ref|XP_003245353.1| PREDICTED: acetyl-CoA carboxylase isoform X3 [Acyrthosiphon pisum]	tr|J9JZ55|J9JZ55_ACYPI:tr|J9JZ55|J9JZ55_ACYPI SubName: Full=Uncharacterized protein {ECO:0000313|EnsemblMetazoa:ACYPI005729-PA}; GN=LOC100575228 OS=Acyrthosiphon pisum
Contig47916	566	gi|662216230|ref|XP_008482037.1|:gi|662216230|ref|XP_008482037.1| PREDICTED: ATP synthase subunit alpha, mitochondrial-like [Diaphorina citri]	tr|B0W5F2|B0W5F2_CULQU:tr|B0W5F2|B0W5F2_CULQU RecName: Full=ATP synthase subunit alpha {ECO:0000256|RuleBase:RU003551}; GN=CpipJ_CPIJ002271 OS=Culex quinquefasciatus
Contig19204	805	-	-
Contig13034	479	-	-
Contig5780	976	gi|642917528|ref|XP_008191241.1|:gi|642917528|ref|XP_008191241.1| PREDICTED: WD repeat-containing protein 44 [Tribolium castaneum]	tr|V5H0M9|V5H0M9_ANOGL:tr|V5H0M9|V5H0M9_ANOGL SubName: Full=WD repeat-containing protein {ECO:0000313|EMBL:JAB66398.1}; GN=WDR44 OS=nobilis).
Contig70980	1619	gi|340375863|ref|XP_003386453.1|:gi|340375863|ref|XP_003386453.1| PREDICTED: polypyrimidine tract-binding protein 2-like [Amphimedon queenslandica]	tr|V5GLR2|V5GLR2_ANOGL:tr|V5GLR2|V5GLR2_ANOGL SubName: Full=Polypyrimidine tract-binding protein 1 {ECO:0000313|EMBL:JAB61313.1}; GN=PTBP1 OS=nobilis).
Contig23917	2351	gi|390363511|ref|XP_001201605.2|:gi|390363511|ref|XP_001201605.2| PREDICTED: uncharacterized protein LOC764941 [Strongylocentrotus purpuratus]	tr|D7F164|D7F164_BOMMO:tr|D7F164|D7F164_BOMMO SubName: Full=Endonuclease-reverse transcriptase {ECO:0000313|EMBL:ADI61817.1}; GN=RNHRGNLLAG FMEKEELFMM NSFFQKRNHR OS=Bombyx mori
Contig72785	349	-	-
Contig76146	370	-	-
Contig67890	635	gi|156395374|ref|XP_001637086.1|:gi|156395374|ref|XP_001637086.1| predicted protein [Nematostella vectensis]	tr|G3MNY7|G3MNY7_9ACAR:tr|G3MNY7|G3MNY7_9ACAR SubName: Full=Putative uncharacterized protein {ECO:0000313|EMBL:AEO35205.1}; GN=unknown OS=Amblyomma maculatum
Contig269	3479	gi|642936925|ref|XP_008194485.1|:gi|642936925|ref|XP_008194485.1| PREDICTED: nuclear factor NF-kappa-B p110 subunit isoform X2 [Tribolium castaneum]	tr|D6X3U8|D6X3U8_TRICA:tr|D6X3U8|D6X3U8_TRICA SubName: Full=Relish {ECO:0000313|EMBL:EEZ97717.1}; GN=rel OS=Tribolium castaneum
Contig57307	1126	-	-
Contig30611	755	-	-
Contig38437	792	-	-
Contig64419	690	-	-
Contig28721	447	-	-
Contig1855	996	gi|91086367|ref|XP_974595.1|:gi|91086367|ref|XP_974595.1| PREDICTED: ankyrin repeat family A protein 2-like [Tribolium castaneum]	tr|D6WTR5|D6WTR5_TRICA:tr|D6WTR5|D6WTR5_TRICA SubName: Full=Putative uncharacterized protein {ECO:0000313|EMBL:EFA06733.1}; GN=TcasGA2_TC009664 OS=Tribolium castaneum
Contig81259	529	-	-
Contig48808	612	gi|642939269|ref|XP_008201306.1|:gi|642939269|ref|XP_008201306.1| PREDICTED: uncharacterized protein LOC103315148, partial [Tribolium castaneum]	tr|D7EJT3|D7EJT3_TRICA:tr|D7EJT3|D7EJT3_TRICA SubName: Full=Putative uncharacterized protein {ECO:0000313|EMBL:EFA12860.1}; GN=TcasGA2_TC006945 OS=Tribolium castaneum
Contig41580	520	-	-
Contig12976	312	-	-
Contig31560	445	-	-
Contig2614	1933	gi|91078834|ref|XP_971391.1|:gi|91078834|ref|XP_971391.1| PREDICTED: E3 ubiquitin-protein ligase RFWD3-like [Tribolium castaneum]	tr|D6WGK2|D6WGK2_TRICA:tr|D6WGK2|D6WGK2_TRICA SubName: Full=Putative uncharacterized protein {ECO:0000313|EMBL:EFA00575.1}; GN=TcasGA2_TC003445 OS=Tribolium castaneum
Contig82647	480	-	-
Contig72342	1293	gi|676475641|ref|XP_009060537.1|:gi|676475641|ref|XP_009060537.1| hypothetical protein LOTGIDRAFT_125392, partial [Lottia gigantea]	tr|G3MHZ8|G3MHZ8_9ACAR:tr|G3MHZ8|G3MHZ8_9ACAR SubName: Full=Putative uncharacterized protein {ECO:0000313|EMBL:AEO33116.1}; GN=unknown OS=Amblyomma maculatum
Contig56434	1978	gi|383859252|ref|XP_003705109.1|:gi|383859252|ref|XP_003705109.1| PREDICTED: bifunctional dihydrofolate reductase-thymidylate synthase-like [Megachile rotundata]	tr|F2ULJ1|F2ULJ1_SALR5:tr|F2ULJ1|F2ULJ1_SALR5 SubName: Full=Thymidylate synthase {ECO:0000313|EMBL:EGD77990.1}; GN=PTSG_09625 OS=Salpingoeca rosetta
Contig35936	412	gi|642913095|ref|XP_008201390.1|:gi|642913095|ref|XP_008201390.1| PREDICTED: larval cuticle protein A2B-like [Tribolium castaneum]	tr|N6TNN0|N6TNN0_DENPD:tr|N6TNN0|N6TNN0_DENPD SubName: Full=Uncharacterized protein {ECO:0000313|EMBL:ENN82109.1}; GN=YQE_01514 OS=Dendroctonus ponderosae
Contig38714	635	-	-
Contig81701	1136	-	-
Contig70883	544	-	-
Contig4059	3282	gi|642936928|ref|XP_008194494.1|:gi|642936928|ref|XP_008194494.1| PREDICTED: myb-like protein X [Tribolium castaneum]	tr|D6X3U9|D6X3U9_TRICA:tr|D6X3U9|D6X3U9_TRICA SubName: Full=Putative uncharacterized protein {ECO:0000313|EMBL:EEZ97368.1}; GN=TcasGA2_TC011190 OS=Tribolium castaneum
Contig8940	446	-	-
Contig59058	407	-	-
Contig30891	956	-	-
Contig71369	1703	-	-
Contig35913	2177	-	-
Contig62204	3145	-	tr|D2VN29|D2VN29_NAEGR:tr|D2VN29|D2VN29_NAEGR SubName: Full=Predicted protein {ECO:0000313|EMBL:EFC41923.1}; GN=NAEGRDRAFT_70351 OS=Naegleria gruberi
Contig69279	814	-	-
Contig27179	442	-	tr|V5GHV9|V5GHV9_ANOGL:tr|V5GHV9|V5GHV9_ANOGL SubName: Full=Uncharacterized protein {ECO:0000313|EMBL:JAB63624.1}; GN=unknown OS=nobilis).
Contig15162	586	gi|642931092|ref|XP_008196207.1|:gi|642931092|ref|XP_008196207.1| PREDICTED: ATP-dependent RNA helicase DDX42 [Tribolium castaneum]	tr|D6WV09|D6WV09_TRICA:tr|D6WV09|D6WV09_TRICA SubName: Full=Putative uncharacterized protein {ECO:0000313|EMBL:EFA08520.1}; GN=TcasGA2_TC006173 OS=Tribolium castaneum
Contig67506	2507	gi|392901573|ref|NP_001255743.1|:gi|392901573|ref|NP_001255743.1| Protein PIK-1, isoform b [Caenorhabditis elegans]	tr|G3MJR8|G3MJR8_9ACAR:tr|G3MJR8|G3MJR8_9ACAR SubName: Full=Putative uncharacterized protein {ECO:0000313|EMBL:AEO33736.1}; GN=unknown OS=Amblyomma maculatum
Contig42290	1045	gi|291235107|ref|XP_002737487.1|:gi|291235107|ref|XP_002737487.1| PREDICTED: peflin-like [Saccoglossus kowalevskii]	tr|T1EGH2|T1EGH2_HELRO:tr|T1EGH2|T1EGH2_HELRO SubName: Full=Uncharacterized protein {ECO:0000313|EMBL:ESN89929.1, ECO:0000313|EnsemblMetazoa:HelroP116724}; GN=HELRODRAFT_116724 OS=Helobdella robusta
Contig69166	747	-	-
Contig68022	914	gi|170589593|ref|XP_001899558.1|:gi|170589593|ref|XP_001899558.1| ube2i2 protein [Brugia malayi]	tr|G3MP24|G3MP24_9ACAR:tr|G3MP24|G3MP24_9ACAR SubName: Full=Putative uncharacterized protein {ECO:0000313|EMBL:AEO35242.1}; GN=unknown OS=Amblyomma maculatum
Contig755	1260	gi|642928846|ref|XP_008195586.1|:gi|642928846|ref|XP_008195586.1| PREDICTED: tyrosine-protein kinase Src42A isoform X1 [Tribolium castaneum]	tr|N6T3G0|N6T3G0_DENPD:tr|N6T3G0|N6T3G0_DENPD SubName: Full=Uncharacterized protein {ECO:0000313|EMBL:ENN74684.1}; GN=D910_09593 OS=Dendroctonus ponderosae
Contig64275	581	gi|676441164|ref|XP_009049408.1|:gi|676441164|ref|XP_009049408.1| hypothetical protein LOTGIDRAFT_230890 [Lottia gigantea]	tr|A0C0R7|A0C0R7_PARTE:tr|A0C0R7|A0C0R7_PARTE SubName: Full=Chromosome undetermined scaffold_140, whole genome shotgun sequence {ECO:0000313|EMBL:CAK64384.1}; GN=GSPATT00033860001 OS=Paramecium tetraurelia.
Contig15909	352	-	-
Contig61818	554	-	-
Contig43122	527	-	-
Contig42819	449	gi|242247285|ref|NP_001156287.1|:gi|242247285|ref|NP_001156287.1| ejaculatory bulb-specific protein 3-like precursor [Acyrthosiphon pisum]	tr|M1JPA1|M1JPA1_APHGO:tr|M1JPA1|M1JPA1_APHGO SubName: Full=Chemosensory protein 6 {ECO:0000313|EMBL:AGE97645.1}; GN=CSP6 OS=Aphis gossypii
Contig21699	489	gi|642925219|ref|XP_008194473.1|:gi|642925219|ref|XP_008194473.1| PREDICTED: zinc finger protein 91-like isoform X2 [Tribolium castaneum]	tr|D2A4K6|D2A4K6_TRICA:tr|D2A4K6|D2A4K6_TRICA SubName: Full=Putative uncharacterized protein GLEAN_15347 {ECO:0000313|EMBL:EFA05208.1}; GN=GLEAN_15347 OS=Tribolium castaneum
Contig69336	430	-	-
Contig8097	2189	gi|189237937|ref|XP_001811305.1|:gi|189237937|ref|XP_001811305.1| PREDICTED: pre-mRNA-splicing factor CWC22 homolog [Tribolium castaneum]	tr|D6WJQ7|D6WJQ7_TRICA:tr|D6WJQ7|D6WJQ7_TRICA SubName: Full=Putative uncharacterized protein {ECO:0000313|EMBL:EFA04481.1}; GN=TcasGA2_TC014785 OS=Tribolium castaneum
Contig10801	2282	gi|195446599|ref|XP_002070840.1|:gi|195446599|ref|XP_002070840.1| GK25464 [Drosophila willistoni]	tr|B4NDK4|B4NDK4_DROWI:tr|B4NDK4|B4NDK4_DROWI SubName: Full=GK25464 {ECO:0000313|EMBL:EDW81826.1}; GN=Dwil\GK25464 OS=Drosophila willistoni
Contig38185	583	-	-
Contig26749	421	gi|195435686|ref|XP_002065810.1|:gi|195435686|ref|XP_002065810.1| GK20256, partial [Drosophila willistoni]	tr|N6TBN8|N6TBN8_DENPD:tr|N6TBN8|N6TBN8_DENPD SubName: Full=Uncharacterized protein {ECO:0000313|EMBL:ENN77694.1}; GN=YQE_05767 OS=Dendroctonus ponderosae
Contig8719	1507	-	tr|D2A4E4|D2A4E4_TRICA:tr|D2A4E4|D2A4E4_TRICA SubName: Full=Putative uncharacterized protein GLEAN_14841 {ECO:0000313|EMBL:EFA04792.1}; GN=GLEAN_14841 OS=Tribolium castaneum
Contig8916	704	gi|642918847|ref|XP_008191612.1|:gi|642918847|ref|XP_008191612.1| PREDICTED: uncharacterized protein LOC661835 isoform X1 [Tribolium castaneum]	-
Contig28279	1033	gi|390343994|ref|XP_790759.3|:gi|390343994|ref|XP_790759.3| PREDICTED: solute carrier family 35 member E1-like [Strongylocentrotus purpuratus]	tr|F0VGI8|F0VGI8_NEOCL:tr|F0VGI8|F0VGI8_NEOCL SubName: Full=Putative uncharacterized protein {ECO:0000313|EMBL:CBZ52832.1}; GN=NCLIV_026210 OS=Neospora caninum
Contig55518	1113	gi|676441927|ref|XP_009049642.1|:gi|676441927|ref|XP_009049642.1| hypothetical protein LOTGIDRAFT_201174 [Lottia gigantea]	tr|G3MJC0|G3MJC0_9ACAR:tr|G3MJC0|G3MJC0_9ACAR SubName: Full=Putative uncharacterized protein {ECO:0000313|EMBL:AEO33588.1}; GN=unknown OS=Amblyomma maculatum
Contig63504	511	-	-
Contig65679	429	-	-
Contig48795	366	gi|193582510|ref|XP_001951708.1|:gi|193582510|ref|XP_001951708.1| PREDICTED: glutamate dehydrogenase, mitochondrial [Acyrthosiphon pisum]	tr|J9KB74|J9KB74_ACYPI:tr|J9KB74|J9KB74_ACYPI RecName: Full=Glutamate dehydrogenase {ECO:0000256|PIRNR:PIRNR000185}; GN=LOC100161401 OS=Acyrthosiphon pisum
Contig2107	3489	gi|642929739|ref|XP_008195957.1|:gi|642929739|ref|XP_008195957.1| PREDICTED: Bloom syndrome protein homolog [Tribolium castaneum]	tr|D6WR81|D6WR81_TRICA:tr|D6WR81|D6WR81_TRICA SubName: Full=Putative uncharacterized protein {ECO:0000313|EMBL:EFA07033.1}; GN=TcasGA2_TC010005 OS=Tribolium castaneum
Contig29362	487	-	-
Contig61711	1162	gi|585705368|ref|XP_006823622.1|:gi|585705368|ref|XP_006823622.1| PREDICTED: calmodulin-B-like [Saccoglossus kowalevskii]	tr|X6MIQ3|X6MIQ3_RETFI:tr|X6MIQ3|X6MIQ3_RETFI SubName: Full=Calmodulin 2-like protein {ECO:0000313|EMBL:ETO13322.1}; GN=RFI_24053 OS=Reticulomyxa filosa.
Contig15080	1454	gi|642922696|ref|XP_008193284.1|:gi|642922696|ref|XP_008193284.1| PREDICTED: succinate--hydroxymethylglutarate CoA-transferase [Tribolium castaneum]	tr|J3JYE5|J3JYE5_DENPD:tr|J3JYE5|J3JYE5_DENPD SubName: Full=Uncharacterized protein {ECO:0000313|EMBL:AEE63231.1}; GN=unknown OS=Dendroctonus ponderosae
Contig6731	985	gi|189235137|ref|XP_001807432.1|:gi|189235137|ref|XP_001807432.1| PREDICTED: probable RNA-binding protein 19 [Tribolium castaneum]	tr|D6WFN0|D6WFN0_TRICA:tr|D6WFN0|D6WFN0_TRICA SubName: Full=Putative uncharacterized protein {ECO:0000313|EMBL:EFA00249.1}; GN=TcasGA2_TC003078 OS=Tribolium castaneum
Contig80770	848	-	-
Contig70232	678	-	-
Contig68743	2012	gi|156351522|ref|XP_001622550.1|:gi|156351522|ref|XP_001622550.1| hypothetical protein NEMVEDRAFT_v1g236165 [Nematostella vectensis]	tr|F0ZWD8|F0ZWD8_DICPU:tr|F0ZWD8|F0ZWD8_DICPU SubName: Full=Alanine transaminase {ECO:0000313|EMBL:EGC31753.1}; GN=DICPUDRAFT_39475 OS=Dictyostelium purpureum
Contig50365	842	gi|642932186|ref|XP_008196891.1|:gi|642932186|ref|XP_008196891.1| PREDICTED: sperm flagellar protein 2-like [Tribolium castaneum]	tr|D6WWI9|D6WWI9_TRICA:tr|D6WWI9|D6WWI9_TRICA SubName: Full=Putative uncharacterized protein {ECO:0000313|EMBL:EFA08131.1}; GN=TcasGA2_TC005735 OS=Tribolium castaneum
Contig43084	436	-	-
Contig40431	494	-	-
Contig67674	363	-	-
Contig13993	532	-	-
Contig44330	441	-	-
Contig36512	1353	gi|642936546|ref|XP_008198479.1|:gi|642936546|ref|XP_008198479.1| PREDICTED: lipase member K-like [Tribolium castaneum]	tr|D6X0Z2|D6X0Z2_TRICA:tr|D6X0Z2|D6X0Z2_TRICA RecName: Full=Lipase {ECO:0000256|PIRNR:PIRNR000862}; GN=TcasGA2_TC012837 OS=Tribolium castaneum
Contig81097	442	-	-
Contig80288	502	-	-
Contig40426	409	-	-
Contig13946	1328	gi|642932799|ref|XP_008196988.1|:gi|642932799|ref|XP_008196988.1| PREDICTED: vacuolar protein sorting-associated protein 18 homolog isoform X2 [Tribolium castaneum]	tr|D6WXT3|D6WXT3_TRICA:tr|D6WXT3|D6WXT3_TRICA SubName: Full=Putative uncharacterized protein {ECO:0000313|EMBL:EFA08901.1}; GN=TcasGA2_TC006604 OS=Tribolium castaneum
Contig27950	403	gi|189235515|ref|XP_970821.2|:gi|189235515|ref|XP_970821.2| PREDICTED: G patch domain-containing protein 1 [Tribolium castaneum]	tr|D6WDB3|D6WDB3_TRICA:tr|D6WDB3|D6WDB3_TRICA SubName: Full=Putative uncharacterized protein {ECO:0000313|EMBL:EEZ99484.1}; GN=TcasGA2_TC000059 OS=Tribolium castaneum
Contig13168	2150	gi|91086115|ref|XP_968072.1|:gi|91086115|ref|XP_968072.1| PREDICTED: sister chromatid cohesion protein DCC1 [Tribolium castaneum]	tr|D6WSW4|D6WSW4_TRICA:tr|D6WSW4|D6WSW4_TRICA SubName: Full=Putative uncharacterized protein {ECO:0000313|EMBL:EFA07653.1}; GN=TcasGA2_TC030592 OS=Tribolium castaneum
Contig5781	533	gi|642921099|ref|XP_008192690.1|:gi|642921099|ref|XP_008192690.1| PREDICTED: toll-interacting protein isoform X2 [Tribolium castaneum]	tr|B6RQP5|B6RQP5_SITZE:tr|B6RQP5|B6RQP5_SITZE SubName: Full=Tollip-like protein {ECO:0000313|EMBL:ABZ80666.1}; GN=unknown OS=Sitophilus zeamais
Contig11912	1430	gi|642931832|ref|XP_008196749.1|:gi|642931832|ref|XP_008196749.1| PREDICTED: GPI inositol-deacylase [Tribolium castaneum]	tr|D6WW73|D6WW73_TRICA:tr|D6WW73|D6WW73_TRICA SubName: Full=Putative uncharacterized protein {ECO:0000313|EMBL:EFA08175.1}; GN=TcasGA2_TC005802 OS=Tribolium castaneum
Contig5611	1981	gi|642924612|ref|XP_008194363.1|:gi|642924612|ref|XP_008194363.1| PREDICTED: BTB/POZ domain-containing protein 6 isoform X2 [Tribolium castaneum]	tr|D6WNZ2|D6WNZ2_TRICA:tr|D6WNZ2|D6WNZ2_TRICA SubName: Full=Putative uncharacterized protein {ECO:0000313|EMBL:EFA04408.1}; GN=TcasGA2_TC014707 OS=Tribolium castaneum
Contig10570	7348	gi|195136052|ref|XP_002012399.1|:gi|195136052|ref|XP_002012399.1| GI11945 [Drosophila mojavensis]	tr|A0A023EY78|A0A023EY78_TRIIF:tr|A0A023EY78|A0A023EY78_TRIIF SubName: Full=Putative pol polyprotein {ECO:0000313|EMBL:JAC14022.1}; GN=LDEWYMKMLA KVKKDPTSYP CWKGEGNRLY KRVVDKKKIL GEDRPWKLVV OS=Triatoma infestans
Contig74765	360	gi|241156773|ref|XP_002407847.1|:gi|241156773|ref|XP_002407847.1| beta-galactosidase precursor, putative, partial [Ixodes scapularis]	tr|D3BPY9|D3BPY9_POLPA:tr|D3BPY9|D3BPY9_POLPA SubName: Full=Uncharacterized protein {ECO:0000313|EMBL:EFA76540.1}; GN=PPL_10308 OS=Polysphondylium pallidum
Contig82689	337	-	-
Contig54735	508	-	-
Contig74859	1741	-	-
Contig10513	2817	gi|642910889|ref|XP_008193451.1|:gi|642910889|ref|XP_008193451.1| PREDICTED: SLIT-ROBO Rho GTPase-activating protein 1-like isoform X1 [Tribolium castaneum]	tr|D6W740|D6W740_TRICA:tr|D6W740|D6W740_TRICA SubName: Full=Putative uncharacterized protein {ECO:0000313|EMBL:EFA11413.1}; GN=TcasGA2_TC013589 OS=Tribolium castaneum
Contig50052	3514	-	-
Contig5438	472	gi|642935890|ref|XP_008198215.1|:gi|642935890|ref|XP_008198215.1| PREDICTED: sterile alpha and TIR motif-containing protein 1 isoform X5 [Tribolium castaneum]	tr|D6WZH3|D6WZH3_TRICA:tr|D6WZH3|D6WZH3_TRICA SubName: Full=Putative uncharacterized protein {ECO:0000313|EMBL:EFA10427.1}; GN=TcasGA2_TC012668 OS=Tribolium castaneum
Contig51472	389	-	-
Contig33874	330	-	-
Contig200	2477	gi|642917812|ref|XP_008191295.1|:gi|642917812|ref|XP_008191295.1| PREDICTED: ankyrin-3-like isoform X3 [Tribolium castaneum]	tr|V5GGY4|V5GGY4_ANOGL:tr|V5GGY4|V5GGY4_ANOGL SubName: Full=Ankyrin-2 {ECO:0000313|EMBL:JAB63259.1}; GN=ANK2 OS=nobilis).
Contig65198	422	gi|328705759|ref|XP_003242897.1|:gi|328705759|ref|XP_003242897.1| PREDICTED: forkhead box protein K2 [Acyrthosiphon pisum]	tr|J9K227|J9K227_ACYPI:tr|J9K227|J9K227_ACYPI SubName: Full=Uncharacterized protein {ECO:0000313|EnsemblMetazoa:ACYPI006817-PA}; GN=unknown OS=Acyrthosiphon pisum
Contig59765	1540	gi|662192837|ref|XP_008469294.1|:gi|662192837|ref|XP_008469294.1| PREDICTED: biotin--protein ligase [Diaphorina citri]	tr|S4A997|S4A997_CAPO3:tr|S4A997|S4A997_CAPO3 SubName: Full=Uncharacterized protein {ECO:0000313|EMBL:EPH53311.1}; GN=CAOG_08906 OS=Capsaspora owczarzaki
Contig48828	891	gi|641672536|ref|XP_008185980.1|:gi|641672536|ref|XP_008185980.1| PREDICTED: titin isoform X2 [Acyrthosiphon pisum]	tr|J9K9T4|J9K9T4_ACYPI:tr|J9K9T4|J9K9T4_ACYPI SubName: Full=Uncharacterized protein {ECO:0000313|EnsemblMetazoa:ACYPI009704-PA}; GN=LOC100569197 OS=Acyrthosiphon pisum
Contig39128	459	-	-
Contig29920	2437	gi|242014730|ref|XP_002428038.1|:gi|242014730|ref|XP_002428038.1| reverse transcriptase, putative [Pediculus humanus corporis]	tr|W8BF34|W8BF34_CERCA:tr|W8BF34|W8BF34_CERCA SubName: Full=Retrovirus-related Pol polyprotein from type-2 retrotransposable element R2DM {ECO:0000313|EMBL:JAB88334.1}; GN=POLR OS=Ceratitis capitata
Contig25320	357	gi|291241768|ref|XP_002740782.1|:gi|291241768|ref|XP_002740782.1| PREDICTED: uncharacterized protein K02A2.6-like [Saccoglossus kowalevskii]	tr|L7MBZ6|L7MBZ6_9ACAR:tr|L7MBZ6|L7MBZ6_9ACAR SubName: Full=Putative tick transposon {ECO:0000313|EMBL:JAA61372.1}; GN=unknown OS=Rhipicephalus pulchellus.
Contig81497	474	-	-
Contig14051	874	gi|642927117|ref|XP_008195144.1|:gi|642927117|ref|XP_008195144.1| PREDICTED: clavesin-2 isoform X1 [Tribolium castaneum]	tr|J3JYV0|J3JYV0_DENPD:tr|J3JYV0|J3JYV0_DENPD SubName: Full=Uncharacterized protein {ECO:0000313|EMBL:AEE63388.1}; GN=unknown OS=Dendroctonus ponderosae
Contig78161	509	-	-
Contig56953	456	-	-
Contig20951	455	-	-
Contig63490	691	gi|585679118|ref|XP_006819458.1|:gi|585679118|ref|XP_006819458.1| PREDICTED: ATP-binding cassette sub-family G member 2-like [Saccoglossus kowalevskii]	sp|Q9NGP5|ABCG2_DICDI:sp|Q9NGP5|ABCG2_DICDI RecName: Full=ABC transporter G family member 2; GN=abcG2; OS=Dictyostelium discoideum
Contig22074	1807	gi|242019585|ref|XP_002430240.1|:gi|242019585|ref|XP_002430240.1| hypothetical protein Phum_PHUM467860 [Pediculus humanus corporis]	tr|D6WF18|D6WF18_TRICA:tr|D6WF18|D6WF18_TRICA SubName: Full=Putative uncharacterized protein {ECO:0000313|EMBL:EFA01299.1}; GN=TcasGA2_TC003136 OS=Tribolium castaneum
Contig14422	727	-	-
Contig21095	464	-	-
Contig52025	3297	gi|524900312|ref|XP_005106577.1|:gi|524900312|ref|XP_005106577.1| PREDICTED: uncharacterized protein LOC101847836 [Aplysia californica]	tr|V4B8Q5|V4B8Q5_LOTGI:tr|V4B8Q5|V4B8Q5_LOTGI SubName: Full=Uncharacterized protein {ECO:0000313|EMBL:ESO85179.1}; GN=LOTGIDRAFT_167966 OS=Lottia gigantea
Contig30590	490	gi|645023752|ref|XP_008208805.1|:gi|645023752|ref|XP_008208805.1| PREDICTED: uncharacterized protein LOC103316531 [Nasonia vitripennis]	tr|V5FYN4|V5FYN4_ANOGL:tr|V5FYN4|V5FYN4_ANOGL SubName: Full=Copia protein {ECO:0000313|EMBL:JAB62790.1}; GN=COPIA OS=nobilis).
Contig26968	1801	gi|242004074|ref|XP_002422963.1|:gi|242004074|ref|XP_002422963.1| reverse transcriptase, putative [Pediculus humanus corporis]	tr|D7GYL6|D7GYL6_TRICA:tr|D7GYL6|D7GYL6_TRICA SubName: Full=Putative uncharacterized protein {ECO:0000313|EMBL:EFA13462.1}; GN=TcasGA2_TC005062 OS=Tribolium castaneum
Contig55497	1362	-	-
Contig53283	1114	-	-
Contig57872	895	-	-
Contig49105	669	-	-
Contig21587	1612	-	-
Contig61919	550	gi|557752292|ref|XP_005175896.1|:gi|557752292|ref|XP_005175896.1| PREDICTED: aspartate aminotransferase, mitochondrial-like [Musca domestica]	tr|L8GR45|L8GR45_ACACA:tr|L8GR45|L8GR45_ACACA SubName: Full=Aspartate aminotransferase, mitochondrial, putative {ECO:0000313|EMBL:ELR15417.1}; GN=ACA1_276320 OS=Acanthamoeba castellanii str. Neff.
Contig55670	3123	gi|340712659|ref|XP_003394873.1|:gi|340712659|ref|XP_003394873.1| PREDICTED: LOW QUALITY PROTEIN: leucyl-tRNA synthetase, cytoplasmic-like [Bombus terrestris]	tr|L8GGB5|L8GGB5_ACACA:tr|L8GGB5|L8GGB5_ACACA SubName: Full=Leucine-tRNA ligase {ECO:0000313|EMBL:ELR12090.1}; GN=ACA1_101510 OS=Acanthamoeba castellanii str. Neff.
Contig26308	480	-	-
Contig67257	632	-	-
Contig969	471	-	-
Contig44624	337	-	-
Contig56968	1635	-	tr|F4Q5Q6|F4Q5Q6_DICFS:tr|F4Q5Q6|F4Q5Q6_DICFS SubName: Full=Putative basic-leucine zipper transcription factor {ECO:0000313|EMBL:EGG17315.1}; GN=bzpD OS=Dictyostelium fasciculatum
Contig70446	992	-	-
Contig63384	548	gi|512907709|ref|XP_004926510.1|:gi|512907709|ref|XP_004926510.1| PREDICTED: 4,5-DOPA dioxygenase extradiol-like protein-like [Bombyx mori]	tr|F4PJC3|F4PJC3_DICFS:tr|F4PJC3|F4PJC3_DICFS SubName: Full=Putative uncharacterized protein {ECO:0000313|EMBL:EGG24409.1}; GN=DFA_06559 OS=Dictyostelium fasciculatum
Contig11621	334	gi|189237947|ref|XP_001811565.1|:gi|189237947|ref|XP_001811565.1| PREDICTED: probable serine/threonine-protein kinase ifkC [Tribolium castaneum]	tr|D6WJR1|D6WJR1_TRICA:tr|D6WJR1|D6WJR1_TRICA SubName: Full=Putative uncharacterized protein {ECO:0000313|EMBL:EFA03110.1}; GN=TcasGA2_TC013020 OS=Tribolium castaneum
Contig3984	676	gi|642925932|ref|XP_008194701.1|:gi|642925932|ref|XP_008194701.1| PREDICTED: protein son of sevenless [Tribolium castaneum]	tr|V5I6Q5|V5I6Q5_ANOGL:tr|V5I6Q5|V5I6Q5_ANOGL SubName: Full=Uncharacterized protein {ECO:0000313|EMBL:JAB60691.1}; GN=unknown OS=nobilis).
Contig34401	528	-	-
Contig21072	654	-	-
Contig57834	396	-	-
Contig39754	378	-	-
Contig52010	432	-	-
Contig81170	511	-	-
Contig13769	854	gi|642916607|ref|XP_008191865.1|:gi|642916607|ref|XP_008191865.1| PREDICTED: zinc finger protein 501-like [Tribolium castaneum]	tr|D6WI59|D6WI59_TRICA:tr|D6WI59|D6WI59_TRICA SubName: Full=Putative uncharacterized protein {ECO:0000313|EMBL:EFA00715.1}; GN=TcasGA2_TC003594 OS=Tribolium castaneum
Contig689	927	gi|642935762|ref|XP_008198164.1|:gi|642935762|ref|XP_008198164.1| PREDICTED: uncharacterized protein C2orf42 homolog [Tribolium castaneum]	tr|D6WZW9|D6WZW9_TRICA:tr|D6WZW9|D6WZW9_TRICA SubName: Full=Putative uncharacterized protein {ECO:0000313|EMBL:EFA10491.1}; GN=TcasGA2_TC012737 OS=Tribolium castaneum
Contig61590	600	gi|340379473|ref|XP_003388251.1|:gi|340379473|ref|XP_003388251.1| PREDICTED: probable pyridoxine biosynthesis SNZERR-like [Amphimedon queenslandica]	tr|E9CB78|E9CB78_CAPO3:tr|E9CB78|E9CB78_CAPO3 SubName: Full=Vitamin B6 biosynthesis family protein {ECO:0000313|EMBL:EFW47335.2}; GN=CAOG_05279 OS=Capsaspora owczarzaki
Contig21825	366	-	-
Contig10775	1114	gi|189241987|ref|XP_001808435.1|:gi|189241987|ref|XP_001808435.1| PREDICTED: ADP-ribosylation factor 2 isoform X1 [Tribolium castaneum]	tr|A0A084W573|A0A084W573_9DIPT:tr|A0A084W573|A0A084W573_9DIPT SubName: Full=Uncharacterized protein {ECO:0000313|EMBL:KFB45367.1}; GN=ZHAS_00013319 OS=Anopheles sinensis.
Contig50971	438	gi|642915043|ref|XP_008190386.1|:gi|642915043|ref|XP_008190386.1| PREDICTED: gamma-interferon-inducible lysosomal thiol reductase-like isoform X1 [Tribolium castaneum]	tr|D6WCM4|D6WCM4_TRICA:tr|D6WCM4|D6WCM4_TRICA SubName: Full=Putative uncharacterized protein {ECO:0000313|EMBL:EEZ97810.1}; GN=TcasGA2_TC000174 OS=Tribolium castaneum
Contig28834	943	gi|642917912|ref|XP_008191379.1|:gi|642917912|ref|XP_008191379.1| PREDICTED: UDP-glucuronosyltransferase 2B7 [Tribolium castaneum]	tr|V5GKI9|V5GKI9_ANOGL:tr|V5GKI9|V5GKI9_ANOGL SubName: Full=UDP-glucuronosyltransferase 2B18 {ECO:0000313|EMBL:JAB64584.1}; GN=UDB18 OS=nobilis).
Contig9858	543	gi|642927136|ref|XP_972282.2|:gi|642927136|ref|XP_972282.2| PREDICTED: spermine oxidase [Tribolium castaneum]	tr|D6WRC0|D6WRC0_TRICA:tr|D6WRC0|D6WRC0_TRICA SubName: Full=Putative uncharacterized protein {ECO:0000313|EMBL:EFA06545.1}; GN=TcasGA2_TC009452 OS=Tribolium castaneum
Contig27378	2124	gi|242005288|ref|XP_002423502.1|:gi|242005288|ref|XP_002423502.1| beat protein, putative [Pediculus humanus corporis]	tr|A0A023F472|A0A023F472_TRIIF:tr|A0A023F472|A0A023F472_TRIIF SubName: Full=Putative conserved secreted protein {ECO:0000313|EMBL:JAC15804.1}; GN=unknown OS=Triatoma infestans
Contig63077	415	-	-
Contig73249	686	-	-
Contig13441	482	gi|195353750|ref|XP_002043366.1|:gi|195353750|ref|XP_002043366.1| GM16519 [Drosophila sechellia]	tr|B4II06|B4II06_DROSE:tr|B4II06|B4II06_DROSE SubName: Full=GM16519 {ECO:0000313|EMBL:EDW49532.1}; GN=Dsec\GM16519 OS=Drosophila sechellia
Contig76573	753	gi|291224807|ref|XP_002732394.1|:gi|291224807|ref|XP_002732394.1| PREDICTED: aldose 1-epimerase-like [Saccoglossus kowalevskii]	tr|F2TWW5|F2TWW5_SALR5:tr|F2TWW5|F2TWW5_SALR5 RecName: Full=Aldose 1-epimerase {ECO:0000256|PIRNR:PIRNR005096}; GN=PTSG_00586 OS=Salpingoeca rosetta
Contig17496	675	-	-
Contig29012	403	gi|642936007|ref|XP_008198265.1|:gi|642936007|ref|XP_008198265.1| PREDICTED: uncharacterized protein LOC662355 isoform X1 [Tribolium castaneum]	tr|A0A067R147|A0A067R147_ZOONE:tr|A0A067R147|A0A067R147_ZOONE SubName: Full=Uncharacterized protein {ECO:0000313|EMBL:KDR11252.1}; GN=L798_14517 OS=Zootermopsis nevadensis
Contig22357	1222	gi|512915562|ref|XP_004928419.1|:gi|512915562|ref|XP_004928419.1| PREDICTED: uncharacterized protein LOC101746992 [Bombyx mori]	tr|V5GZ78|V5GZ78_ANOGL:tr|V5GZ78|V5GZ78_ANOGL SubName: Full=Putative RNA-directed DNA polymerase {ECO:0000313|EMBL:JAB65788.1}; GN=RTBS OS=nobilis).
Contig75338	480	-	tr|D2VRZ1|D2VRZ1_NAEGR:tr|D2VRZ1|D2VRZ1_NAEGR SubName: Full=Predicted protein {ECO:0000313|EMBL:EFC40548.1}; GN=NAEGRDRAFT_51788 OS=Naegleria gruberi
Contig5837	3460	gi|642911874|ref|XP_008199002.1|:gi|642911874|ref|XP_008199002.1| PREDICTED: WASH complex subunit 7 [Tribolium castaneum]	tr|D6W8A7|D6W8A7_TRICA:tr|D6W8A7|D6W8A7_TRICA SubName: Full=Putative uncharacterized protein {ECO:0000313|EMBL:EFA10921.1}; GN=TcasGA2_TC001747 OS=Tribolium castaneum
Contig67608	1206	-	tr|D2W1K2|D2W1K2_NAEGR:tr|D2W1K2|D2W1K2_NAEGR SubName: Full=Predicted protein {ECO:0000313|EMBL:EFC37104.1}; GN=NAEGRDRAFT_75250 OS=Naegleria gruberi
Contig49270	432	-	-
Contig74089	1199	gi|156391321|ref|XP_001635717.1|:gi|156391321|ref|XP_001635717.1| predicted protein, partial [Nematostella vectensis]	tr|A7RY83|A7RY83_NEMVE:tr|A7RY83|A7RY83_NEMVE SubName: Full=Predicted protein {ECO:0000313|EMBL:EDO43654.1}; GN=v1g97531 OS=Nematostella vectensis
Contig4155	429	-	-
Contig39568	346	-	-
Contig10010	333	gi|91082037|ref|XP_970725.1|:gi|91082037|ref|XP_970725.1| PREDICTED: succinyl-CoA ligase [ADP-forming] subunit beta, mitochondrial [Tribolium castaneum]	tr|D6WNP7|D6WNP7_TRICA:tr|D6WNP7|D6WNP7_TRICA SubName: Full=Putative uncharacterized protein {ECO:0000313|EMBL:EFA03750.1}; GN=TcasGA2_TC013859 OS=Tribolium castaneum
Contig52969	486	-	-
Contig28962	466	-	-
Contig35161	741	-	tr|G3MKK0|G3MKK0_9ACAR:tr|G3MKK0|G3MKK0_9ACAR SubName: Full=Putative uncharacterized protein {ECO:0000313|EMBL:AEO34018.1}; GN=unknown OS=Amblyomma maculatum
Contig10962	668	gi|642918860|ref|XP_008191618.1|:gi|642918860|ref|XP_008191618.1| PREDICTED: CMP-sialic acid transporter 1 isoform X1 [Tribolium castaneum]	tr|U4UW14|U4UW14_DENPD:tr|U4UW14|U4UW14_DENPD SubName: Full=Uncharacterized protein {ECO:0000313|EMBL:ERL94410.1}; GN=D910_11688 OS=Dendroctonus ponderosae
Contig66169	1058	-	-
Contig44450	373	gi|641648048|ref|XP_008180720.1|:gi|641648048|ref|XP_008180720.1| PREDICTED: uncharacterized protein LOC100575042 [Acyrthosiphon pisum]	tr|A3FMR3|A3FMR3_BIOGL:tr|A3FMR3|A3FMR3_BIOGL SubName: Full=Pol-like protein {ECO:0000313|EMBL:ABN58714.1}; GN=unknown OS=Biomphalaria glabrata
Contig67099	852	gi|156363539|ref|XP_001626100.1|:gi|156363539|ref|XP_001626100.1| predicted protein [Nematostella vectensis]	tr|F2TWG1|F2TWG1_SALR5:tr|F2TWG1|F2TWG1_SALR5 SubName: Full=Putative uncharacterized protein {ECO:0000313|EMBL:EGD72407.1}; GN=PTSG_00427 OS=Salpingoeca rosetta
Contig54661	349	-	-
Contig51557	1017	-	-
Contig65825	588	-	-
Contig74552	1163	-	tr|Q8WRA0|Q8WRA0_TETTH:tr|Q8WRA0|Q8WRA0_TETTH SubName: Full=Endonuclease {ECO:0000313|EMBL:AAL73479.1}; GN=TIE3 OS=Tetrahymena thermophila.
Contig48374	685	gi|641679701|ref|XP_008188669.1|:gi|641679701|ref|XP_008188669.1| PREDICTED: uncharacterized protein LOC103310950 [Acyrthosiphon pisum]	tr|J9KSE8|J9KSE8_ACYPI:tr|J9KSE8|J9KSE8_ACYPI SubName: Full=Uncharacterized protein {ECO:0000313|EnsemblMetazoa:ACYPI28455-PA}; GN=LOC100163212 OS=Acyrthosiphon pisum
Contig16748	1484	gi|642921705|ref|XP_008194745.1|:gi|642921705|ref|XP_008194745.1| PREDICTED: peroxisome biogenesis factor 2 [Tribolium castaneum]	tr|J3JVV7|J3JVV7_DENPD:tr|J3JVV7|J3JVV7_DENPD SubName: Full=Uncharacterized protein {ECO:0000313|EMBL:AEE62337.1}; GN=D910_09147 OS=Dendroctonus ponderosae
Contig54894	5230	gi|242022148|ref|XP_002431503.1|:gi|242022148|ref|XP_002431503.1| enzymatic polyprotein; Endonuclease; Reverse transcriptase, putative [Pediculus humanus corporis]	tr|W4P2Z2|W4P2Z2_9EUKA:tr|W4P2Z2|W4P2Z2_9EUKA SubName: Full=Gag-Pol {ECO:0000313|EMBL:FAA01117.1}; GN=gag-pol OS=Capsaspora owczarzaki.
Contig45721	704	gi|328712695|ref|XP_001949733.2|:gi|328712695|ref|XP_001949733.2| PREDICTED: MOB kinase activator-like 1 [Acyrthosiphon pisum]	tr|X1WIE0|X1WIE0_ACYPI:tr|X1WIE0|X1WIE0_ACYPI SubName: Full=Uncharacterized protein {ECO:0000313|EnsemblMetazoa:ACYPI001756-PA}; GN=LOC100163684 OS=Acyrthosiphon pisum
Contig36508	1116	-	-
Contig9042	642	gi|58386527|ref|XP_314827.2|:gi|58386527|ref|XP_314827.2| AGAP008719-PA [Anopheles gambiae str. PEST]	tr|W5J6B0|W5J6B0_ANODA:tr|W5J6B0|W5J6B0_ANODA SubName: Full=Skp1 {ECO:0000313|EMBL:ETN58923.1}; GN=AND_009504 OS=Anopheles darlingi
Contig22151	404	-	-
Contig13091	443	-	-
Contig79027	1518	-	-
Contig53403	467	-	-
Contig17396	384	gi|642938200|ref|XP_008193759.1|:gi|642938200|ref|XP_008193759.1| PREDICTED: serine/threonine-protein kinase fused-like [Tribolium castaneum]	tr|D7EI25|D7EI25_TRICA:tr|D7EI25|D7EI25_TRICA SubName: Full=Putative uncharacterized protein {ECO:0000313|EMBL:EFA13112.1}; GN=TcasGA2_TC006825 OS=Tribolium castaneum
First_Contig481	644	-	-
Contig57413	1321	-	-
Contig14572	800	-	-
Contig11515	1568	gi|91088131|ref|XP_975884.1|:gi|91088131|ref|XP_975884.1| PREDICTED: cytochrome b5-related protein [Tribolium castaneum]	tr|N6TPK7|N6TPK7_DENPD:tr|N6TPK7|N6TPK7_DENPD SubName: Full=Uncharacterized protein {ECO:0000313|EMBL:ENN71160.1}; GN=YQE_12090 OS=Dendroctonus ponderosae
Contig6253	503	gi|645008238|ref|XP_008203901.1|:gi|645008238|ref|XP_008203901.1| PREDICTED: fatty acid synthase-like [Nasonia vitripennis]	tr|N6T056|N6T056_DENPD:tr|N6T056|N6T056_DENPD SubName: Full=Uncharacterized protein {ECO:0000313|EMBL:ENN70888.1}; GN=YQE_12293 OS=Dendroctonus ponderosae
First_Contig460	687	gi|347964188|ref|XP_001689387.2|:gi|347964188|ref|XP_001689387.2| AGAP000629-PA, partial [Anopheles gambiae str. PEST]	tr|A7USK5|A7USK5_ANOGA:tr|A7USK5|A7USK5_ANOGA SubName: Full=AGAP000629-PA {ECO:0000313|EMBL:EDO64293.2}; GN=AgaP_AGAP000629 OS=Anopheles gambiae
Contig78043	325	gi|158294383|ref|XP_315568.3|:gi|158294383|ref|XP_315568.3| AGAP005563-PA [Anopheles gambiae str. PEST]	tr|I1WXU0|I1WXU0_CHOPA:tr|I1WXU0|I1WXU0_CHOPA SubName: Full=Putative gastric caeca sugar transporter {ECO:0000313|EMBL:AFI71095.1}; GN=unknown OS=Chorthippus parallelus erythropus.
Contig46704	525	gi|195381977|ref|XP_002049709.1|:gi|195381977|ref|XP_002049709.1| GJ21745 [Drosophila virilis]	tr|T1HZS1|T1HZS1_RHOPR:tr|T1HZS1|T1HZS1_RHOPR SubName: Full=Uncharacterized protein {ECO:0000313|EnsemblMetazoa:RPRC009541-PA}; GN=unknown OS=Rhodnius prolixus
Contig71356	1014	-	-
Contig50263	2436	gi|585666193|ref|XP_006817063.1|:gi|585666193|ref|XP_006817063.1| PREDICTED: LOW QUALITY PROTEIN: acyl-coenzyme A oxidase-like protein-like [Saccoglossus kowalevskii]	tr|L8GZJ4|L8GZJ4_ACACA:tr|L8GZJ4|L8GZJ4_ACACA RecName: Full=Acyl-coenzyme A oxidase {ECO:0000256|PIRNR:PIRNR000168}; GN=ACA1_208260 OS=Acanthamoeba castellanii str. Neff.
Contig46748	441	gi|170048969|ref|XP_001853638.1|:gi|170048969|ref|XP_001853638.1| conserved hypothetical protein [Culex quinquefasciatus]	tr|J9L6P1|J9L6P1_ACYPI:tr|J9L6P1|J9L6P1_ACYPI SubName: Full=Uncharacterized protein {ECO:0000313|EnsemblMetazoa:ACYPI36079-PA}; GN=unknown OS=Acyrthosiphon pisum
Contig43393	1031	gi|642927518|ref|XP_008195301.1|:gi|642927518|ref|XP_008195301.1| PREDICTED: uncharacterized protein LOC659254 isoform X1 [Tribolium castaneum]	tr|D6WSB6|D6WSB6_TRICA:tr|D6WSB6|D6WSB6_TRICA SubName: Full=Putative uncharacterized protein {ECO:0000313|EMBL:EFA06392.1}; GN=TcasGA2_TC009270 OS=Tribolium castaneum
Contig23218	408	-	-
Contig65276	389	-	-
Contig50586	578	gi|512903749|ref|XP_004925694.1|:gi|512903749|ref|XP_004925694.1| PREDICTED: RNA-directed DNA polymerase from mobile element jockey-like [Bombyx mori]	-
Contig14291	2792	-	-
Contig3369	742	-	-
Contig47533	859	gi|645027337|ref|XP_008214030.1|:gi|645027337|ref|XP_008214030.1| PREDICTED: uncharacterized protein LOC103317529 [Nasonia vitripennis]	tr|A0A034W404|A0A034W404_BACDO:tr|A0A034W404|A0A034W404_BACDO SubName: Full=Retrovirus-related Pol polyprotein from transposon TNT 1-94 {ECO:0000313|EMBL:JAC48850.1}; GN=POLX OS=Bactrocera dorsalis
Contig9914	306	-	-
Contig5741	730	-	-
Contig72039	437	-	-
Contig51223	795	-	-
Contig66796	355	-	-
Contig7666	686	gi|642931459|ref|XP_008196593.1|:gi|642931459|ref|XP_008196593.1| PREDICTED: testis-expressed sequence 2 protein isoform X1 [Tribolium castaneum]	tr|D6WVQ1|D6WVQ1_TRICA:tr|D6WVQ1|D6WVQ1_TRICA SubName: Full=Putative uncharacterized protein {ECO:0000313|EMBL:EFA08264.1}; GN=TcasGA2_TC005894 OS=Tribolium castaneum
Contig36204	1957	gi|209915626|ref|NP_001119645.2|:gi|209915626|ref|NP_001119645.2| ATP synthase subunit beta, mitochondrial [Acyrthosiphon pisum]	tr|X1WI47|X1WI47_ACYPI:tr|X1WI47|X1WI47_ACYPI RecName: Full=ATP synthase subunit beta {ECO:0000256|RuleBase:RU003553}; GN=DLYHEMIESG OS=Acyrthosiphon pisum
Contig6620	396	-	-
Contig15708	2631	gi|189234206|ref|XP_970568.2|:gi|189234206|ref|XP_970568.2| PREDICTED: transcription elongation regulator 1 isoform X1 [Tribolium castaneum]	tr|D6WCE3|D6WCE3_TRICA:tr|D6WCE3|D6WCE3_TRICA SubName: Full=Putative uncharacterized protein {ECO:0000313|EMBL:EEZ98886.1}; GN=TcasGA2_TC004501 OS=Tribolium castaneum
Contig63377	443	gi|676433041|ref|XP_009046770.1|:gi|676433041|ref|XP_009046770.1| hypothetical protein LOTGIDRAFT_88057, partial [Lottia gigantea]	tr|F4Q2J2|F4Q2J2_DICFS:tr|F4Q2J2|F4Q2J2_DICFS SubName: Full=Myb domain-containing protein {ECO:0000313|EMBL:EGG16671.1}; GN=mybAA OS=Dictyostelium fasciculatum
Contig5794	634	gi|91084135|ref|XP_967479.1|:gi|91084135|ref|XP_967479.1| PREDICTED: porphobilinogen deaminase [Tribolium castaneum]	tr|N6TRD8|N6TRD8_DENPD:tr|N6TRD8|N6TRD8_DENPD SubName: Full=Uncharacterized protein {ECO:0000313|EMBL:ENN70886.1}; GN=YQE_12291 OS=Dendroctonus ponderosae
Contig83932	429	-	tr|L8H9B2|L8H9B2_ACACA:tr|L8H9B2|L8H9B2_ACACA SubName: Full=Pentatricopeptide (PPR) repeatcontaining protein {ECO:0000313|EMBL:ELR21770.1}; GN=ACA1_385470 OS=Acanthamoeba castellanii str. Neff.
Contig75152	681	-	-
Contig74730	1487	gi|675866094|ref|XP_009018607.1|:gi|675866094|ref|XP_009018607.1| hypothetical protein HELRODRAFT_192049 [Helobdella robusta]	tr|A0A069DWP7|A0A069DWP7_9HEMI:tr|A0A069DWP7|A0A069DWP7_9HEMI SubName: Full=Putative tudor domain-containing protein 3 {ECO:0000313|EMBL:JAC88127.1}; GN=LTDKNFKSLD DGGKENKEDN EFEAQRRDAI AEAGKGCTRK VFGGGTKPLL OS=Panstrongylus megistus.
Contig83652	411	-	-
Contig7415	719	gi|91084273|ref|XP_971218.1|:gi|91084273|ref|XP_971218.1| PREDICTED: ATP-binding cassette sub-family D member 2 [Tribolium castaneum]	tr|D2A4N9|D2A4N9_TRICA:tr|D2A4N9|D2A4N9_TRICA SubName: Full=Putative uncharacterized protein GLEAN_15333 {ECO:0000313|EMBL:EFA05198.1}; GN=GLEAN_15333 OS=Tribolium castaneum
Contig27053	1005	-	-
Contig18215	780	gi|642938891|ref|XP_008197926.1|:gi|642938891|ref|XP_008197926.1| PREDICTED: RNA-directed DNA polymerase from mobile element jockey-like [Tribolium castaneum]	tr|N6T207|N6T207_DENPD:tr|N6T207|N6T207_DENPD SubName: Full=Uncharacterized protein {ECO:0000313|EMBL:ENN71543.1}; GN=YQE_11771 OS=Dendroctonus ponderosae
Contig16336	1483	-	-
Contig74336	2516	gi|340380426|ref|XP_003388723.1|:gi|340380426|ref|XP_003388723.1| PREDICTED: hypothetical protein LOC100638179, partial [Amphimedon queenslandica]	tr|I1EWH3|I1EWH3_AMPQE:tr|I1EWH3|I1EWH3_AMPQE SubName: Full=Uncharacterized protein {ECO:0000313|EnsemblMetazoa:PAC:15708130}; GN=LOC100636472 OS=Amphimedon queenslandica
Contig28020	503	-	-
Contig4485	377	-	-
Contig15743	328	-	-
Contig50751	329	-	-
Contig7461	4517	gi|189239405|ref|XP_001813943.1|:gi|189239405|ref|XP_001813943.1| PREDICTED: nuclear export mediator factor NEMF homolog [Tribolium castaneum]	tr|D6WQE2|D6WQE2_TRICA:tr|D6WQE2|D6WQE2_TRICA SubName: Full=Putative uncharacterized protein {ECO:0000313|EMBL:EFA06958.1}; GN=TcasGA2_TC009916 OS=Tribolium castaneum
Contig73319	671	gi|585652235|ref|XP_006814885.1|:gi|585652235|ref|XP_006814885.1| PREDICTED: thyroid transcription factor 1-associated protein 26 homolog [Saccoglossus kowalevskii]	-
Contig12339	1091	-	-
Contig58109	353	-	-
Contig57837	3497	gi|156355044|ref|XP_001623486.1|:gi|156355044|ref|XP_001623486.1| predicted protein, partial [Nematostella vectensis]	tr|F0ZAZ0|F0ZAZ0_DICPU:tr|F0ZAZ0|F0ZAZ0_DICPU SubName: Full=Putative uncharacterized protein {ECO:0000313|EMBL:EGC38883.1}; GN=DICPUDRAFT_96759 OS=Dictyostelium purpureum
Contig23878	449	-	-
Contig16398	1424	gi|91089809|ref|XP_968774.1|:gi|91089809|ref|XP_968774.1| PREDICTED: DNA ligase 4 [Tribolium castaneum]	tr|D6X053|D6X053_TRICA:tr|D6X053|D6X053_TRICA SubName: Full=Ligase4-like protein {ECO:0000313|EMBL:EFA10723.1}; GN=TcasGA2_TC012219 OS=Tribolium castaneum
Contig31871	773	gi|91085983|ref|XP_972029.1|:gi|91085983|ref|XP_972029.1| PREDICTED: TBC1 domain family member 31 [Tribolium castaneum]	tr|D6WSD6|D6WSD6_TRICA:tr|D6WSD6|D6WSD6_TRICA SubName: Full=Putative uncharacterized protein {ECO:0000313|EMBL:EFA06627.1}; GN=TcasGA2_TC009546 OS=Tribolium castaneum
Contig7790	724	-	-
Contig62648	1964	gi|391343452|ref|XP_003746023.1|:gi|391343452|ref|XP_003746023.1| PREDICTED: importin subunit alpha-7-like [Metaseiulus occidentalis]	tr|D2V5V6|D2V5V6_NAEGR:tr|D2V5V6|D2V5V6_NAEGR RecName: Full=Importin subunit alpha {ECO:0000256|PIRNR:PIRNR005673}; GN=NAEGRDRAFT_78705 OS=Naegleria gruberi
Contig1948	1724	-	-
Contig50852	400	-	-
Contig57836	4434	-	tr|C3Y5Y4|C3Y5Y4_BRAFL:tr|C3Y5Y4|C3Y5Y4_BRAFL SubName: Full=Putative uncharacterized protein {ECO:0000313|EMBL:EEN64381.1}; GN=BRAFLDRAFT_91330 OS=Branchiostoma floridae
Contig919	3722	gi|91081067|ref|XP_975439.1|:gi|91081067|ref|XP_975439.1| PREDICTED: uncharacterized protein ZC262.3 [Tribolium castaneum]	tr|D2A022|D2A022_TRICA:tr|D2A022|D2A022_TRICA SubName: Full=Putative uncharacterized protein GLEAN_08146 {ECO:0000313|EMBL:EFA02458.1}; GN=GLEAN_08146 OS=Tribolium castaneum
Contig47720	1219	gi|642940354|ref|XP_008193100.1|:gi|642940354|ref|XP_008193100.1| PREDICTED: uncharacterized protein LOC103312941 [Tribolium castaneum]	tr|D7GY50|D7GY50_TRICA:tr|D7GY50|D7GY50_TRICA SubName: Full=Putative uncharacterized protein {ECO:0000313|EMBL:EFA13698.1}; GN=TcasGA2_TC005078 OS=Tribolium castaneum
Contig76993	536	-	-
Contig62659	676	-	-
Contig6122	688	gi|642933143|ref|XP_008197274.1|:gi|642933143|ref|XP_008197274.1| PREDICTED: UPF0378 protein KIAA0100 [Tribolium castaneum]	tr|D6WYH8|D6WYH8_TRICA:tr|D6WYH8|D6WYH8_TRICA SubName: Full=Putative uncharacterized protein {ECO:0000313|EMBL:EFA07873.1}; GN=TcasGA2_TC005447 OS=Tribolium castaneum
Contig1015	2068	gi|642923145|ref|XP_008193629.1|:gi|642923145|ref|XP_008193629.1| PREDICTED: nuclear receptor coactivator 1 isoform X8 [Tribolium castaneum]	tr|S6B9A5|S6B9A5_TRICA:tr|S6B9A5|S6B9A5_TRICA SubName: Full=Steroid receptor co-activator {ECO:0000313|EMBL:BAN62669.1}; GN=TcSRC OS=Tribolium castaneum
Contig78734	400	-	-
Contig22752	443	-	-
Contig39147	566	-	-
Contig20140	1123	-	-
Contig999	1914	gi|642936336|ref|XP_008198400.1|:gi|642936336|ref|XP_008198400.1| PREDICTED: Werner syndrome ATP-dependent helicase isoform X1 [Tribolium castaneum]	tr|D6X0E5|D6X0E5_TRICA:tr|D6X0E5|D6X0E5_TRICA SubName: Full=Putative uncharacterized protein {ECO:0000313|EMBL:EFA09584.1}; GN=TcasGA2_TC011701 OS=Tribolium castaneum
Contig54818	1446	-	-
Contig7819	3652	gi|642939403|ref|XP_008193263.1|:gi|642939403|ref|XP_008193263.1| PREDICTED: protein FAM135A [Tribolium castaneum]	tr|D7EJZ4|D7EJZ4_TRICA:tr|D7EJZ4|D7EJZ4_TRICA SubName: Full=Putative uncharacterized protein {ECO:0000313|EMBL:EFA12909.1}; GN=TcasGA2_TC006979 OS=Tribolium castaneum
Contig42063	674	-	-
Contig22571	333	-	-
Contig17671	2512	gi|512915562|ref|XP_004928419.1|:gi|512915562|ref|XP_004928419.1| PREDICTED: uncharacterized protein LOC101746992 [Bombyx mori]	tr|L7MAD0|L7MAD0_9ACAR:tr|L7MAD0|L7MAD0_9ACAR SubName: Full=Putative tick transposon {ECO:0000313|EMBL:JAA61231.1}; GN=unknown OS=Rhipicephalus pulchellus.
Contig82979	425	-	tr|J9ITD0|J9ITD0_9SPIT:tr|J9ITD0|J9ITD0_9SPIT SubName: Full=Uncharacterized protein {ECO:0000313|EMBL:EJY82949.1}; GN=OXYTRI_19434 OS=Oxytricha trifallax.
Contig49702	330	-	-
First_Contig1209	1387	-	-
Contig74360	1436	gi|125980601|ref|XP_001354324.1|:gi|125980601|ref|XP_001354324.1| GA10807 [Drosophila pseudoobscura pseudoobscura]	tr|L8GFW1|L8GFW1_ACACA:tr|L8GFW1|L8GFW1_ACACA SubName: Full=Sphingosine hydroxylase {ECO:0000313|EMBL:ELR11975.1}; GN=ACA1_400540 OS=Acanthamoeba castellanii str. Neff.
Contig46474	583	gi|189237257|ref|XP_001812039.1|:gi|189237257|ref|XP_001812039.1| PREDICTED: F-box/WD repeat-containing protein 5 [Tribolium castaneum]	tr|D6WKD9|D6WKD9_TRICA:tr|D6WKD9|D6WKD9_TRICA SubName: Full=Putative uncharacterized protein {ECO:0000313|EMBL:EFA04778.1}; GN=TcasGA2_TC030756 OS=Tribolium castaneum
Contig42100	663	-	tr|R9PSU0|R9PSU0_DENPD:tr|R9PSU0|R9PSU0_DENPD SubName: Full=Ionotropic receptor onIR75x {ECO:0000313|EMBL:JAA74514.1}; GN=unknown OS=Dendroctonus ponderosae
Contig48294	350	-	-
Contig61127	2313	gi|642929862|ref|XP_008196004.1|:gi|642929862|ref|XP_008196004.1| PREDICTED: cactin isoform X1 [Tribolium castaneum]	tr|L8HBZ4|L8HBZ4_ACACA:tr|L8HBZ4|L8HBZ4_ACACA SubName: Full=Cactin, putative {ECO:0000313|EMBL:ELR21916.1}; GN=ACA1_046150 OS=Acanthamoeba castellanii str. Neff.
Contig26102	890	gi|642936905|ref|XP_008194432.1|:gi|642936905|ref|XP_008194432.1| PREDICTED: fasciclin-1 isoform X2 [Tribolium castaneum]	tr|D6X3U1|D6X3U1_TRICA:tr|D6X3U1|D6X3U1_TRICA SubName: Full=Putative uncharacterized protein {ECO:0000313|EMBL:EEZ97469.1}; GN=TcasGA2_TC011300 OS=Tribolium castaneum
Contig39664	617	gi|498935827|ref|XP_004520233.1|:gi|498935827|ref|XP_004520233.1| PREDICTED: uncharacterized protein LOC101449921 [Ceratitis capitata]	tr|A0A034WHM1|A0A034WHM1_BACDO:tr|A0A034WHM1|A0A034WHM1_BACDO SubName: Full=Uncharacterized protein {ECO:0000313|EMBL:JAC53827.1}; GN=EKIRPDVYEM LVMTFGAACS PCTAQYVKNI NALEYRESCP RAYDSITKHH YVDDFVDSFD OS=Bactrocera dorsalis
Contig43427	414	-	-
Contig7256	551	gi|642921987|ref|XP_008192971.1|:gi|642921987|ref|XP_008192971.1| PREDICTED: uncharacterized protein LOC660232 [Tribolium castaneum]	tr|D6WNT5|D6WNT5_TRICA:tr|D6WNT5|D6WNT5_TRICA SubName: Full=Putative uncharacterized protein {ECO:0000313|EMBL:EFA03851.1}; GN=TcasGA2_TC013967 OS=Tribolium castaneum
Contig65973	1908	-	-
Contig4341	2994	gi|642920934|ref|XP_001814127.2|:gi|642920934|ref|XP_001814127.2| PREDICTED: yemanuclein-alpha isoform X2 [Tribolium castaneum]	tr|D2A104|D2A104_TRICA:tr|D2A104|D2A104_TRICA SubName: Full=Putative uncharacterized protein GLEAN_08303 {ECO:0000313|EMBL:EFA02584.1}; GN=GLEAN_08303 OS=Tribolium castaneum
Contig6433	743	gi|91085301|ref|XP_968534.1|:gi|91085301|ref|XP_968534.1| PREDICTED: scavenger receptor class B member 1 isoform X1 [Tribolium castaneum]	tr|D2A3U5|D2A3U5_TRICA:tr|D2A3U5|D2A3U5_TRICA SubName: Full=Putative uncharacterized protein GLEAN_14946 {ECO:0000313|EMBL:EFA05668.1}; GN=GLEAN_14946 OS=Tribolium castaneum
Contig14512	1169	gi|91090340|ref|XP_967097.1|:gi|91090340|ref|XP_967097.1| PREDICTED: hexosaminidase D [Tribolium castaneum]	tr|D6X2G1|D6X2G1_TRICA:tr|D6X2G1|D6X2G1_TRICA SubName: Full=Putative uncharacterized protein {ECO:0000313|EMBL:EFA10268.1}; GN=TcasGA2_TC012468 OS=Tribolium castaneum
Contig70384	2275	-	-
Contig29631	330	-	-
Contig76335	369	-	-
Contig54675	496	gi|156360931|ref|XP_001625276.1|:gi|156360931|ref|XP_001625276.1| predicted protein, partial [Nematostella vectensis]	tr|A7SSZ4|A7SSZ4_NEMVE:tr|A7SSZ4|A7SSZ4_NEMVE SubName: Full=Predicted protein {ECO:0000313|EMBL:EDO33176.1}; GN=v1g173993 OS=Nematostella vectensis
Contig58470	675	-	-
Contig21429	1348	-	-
Contig49890	484	gi|642929709|ref|XP_975555.2|:gi|642929709|ref|XP_975555.2| PREDICTED: LOW QUALITY PROTEIN: dynein light chain 1, axonemal [Tribolium castaneum]	tr|J3JWL3|J3JWL3_DENPD:tr|J3JWL3|J3JWL3_DENPD SubName: Full=Uncharacterized protein {ECO:0000313|EMBL:AEE62593.1}; GN=unknown OS=Dendroctonus ponderosae
Contig49965	371	-	-
Contig55929	3452	gi|585658212|ref|XP_006815971.1|:gi|585658212|ref|XP_006815971.1| PREDICTED: uncharacterized protein LOC102805121, partial [Saccoglossus kowalevskii]	tr|A0A067R1B7|A0A067R1B7_ZOONE:tr|A0A067R1B7|A0A067R1B7_ZOONE SubName: Full=Nucleolar pre-ribosomal-associated protein 1 {ECO:0000313|EMBL:KDR11374.1}; GN=L798_14893 OS=Zootermopsis nevadensis
Contig22834	484	-	-
Contig73331	432	-	-
Contig34182	389	-	-
Contig50743	571	-	-
Contig34908	624	-	tr|U6K7A0|U6K7A0_9EIME:tr|U6K7A0|U6K7A0_9EIME SubName: Full=1,3-beta-glucan synthase component domain-containing protein, putative {ECO:0000313|EMBL:CDJ32726.1}; GN=EMH_0077240 OS=Eimeria mitis.
Contig71745	645	gi|17536757|ref|NP_493742.1|:gi|17536757|ref|NP_493742.1| Protein NOL-1 [Caenorhabditis elegans]	tr|G0N4U1|G0N4U1_CAEBE:tr|G0N4U1|G0N4U1_CAEBE SubName: Full=CBN-NOL-1 protein {ECO:0000313|EMBL:EGT52803.1}; GN=Cbn-nol-1 OS=Caenorhabditis brenneri
Contig6480	679	-	-
Contig46828	370	-	-
Contig77829	1049	gi|156388129|ref|XP_001634554.1|:gi|156388129|ref|XP_001634554.1| predicted protein [Nematostella vectensis]	tr|D2VEP3|D2VEP3_NAEGR:tr|D2VEP3|D2VEP3_NAEGR SubName: Full=Predicted protein {ECO:0000313|EMBL:EFC44540.1}; GN=NAEGRDRAFT_60607 OS=Naegleria gruberi
Contig12534	596	gi|642911109|ref|XP_008200582.1|:gi|642911109|ref|XP_008200582.1| PREDICTED: twitchin isoform X9 [Tribolium castaneum]	tr|V5GQX0|V5GQX0_ANOGL:tr|V5GQX0|V5GQX0_ANOGL SubName: Full=Twitchin {ECO:0000313|EMBL:JAB66539.1}; GN=UNC22 OS=nobilis).
Contig70388	545	gi|340382010|ref|XP_003389514.1|:gi|340382010|ref|XP_003389514.1| PREDICTED: proteasome subunit beta type-6-like [Amphimedon queenslandica]	tr|G3MFU1|G3MFU1_9ACAR:tr|G3MFU1|G3MFU1_9ACAR RecName: Full=Proteasome subunit beta type {ECO:0000256|RuleBase:RU004203}; GN=unknown OS=Amblyomma maculatum
Contig63186	469	gi|662193551|ref|XP_008469686.1|:gi|662193551|ref|XP_008469686.1| PREDICTED: LOW QUALITY PROTEIN: uncharacterized RNA-binding protein C660.15-like [Diaphorina citri]	tr|T1J374|T1J374_STRMM:tr|T1J374|T1J374_STRMM SubName: Full=Uncharacterized protein {ECO:0000313|EnsemblMetazoa:SMAR008033-PA}; GN=unknown OS=Strigamia maritima
Contig35106	474	-	-
Contig20505	364	-	-
Contig26425	1317	-	-
Contig52539	1135	gi|390337533|ref|XP_785121.2|:gi|390337533|ref|XP_785121.2| PREDICTED: uncharacterized protein LOC579939 [Strongylocentrotus purpuratus]	tr|B1X511|B1X511_PAUCH:tr|B1X511|B1X511_PAUCH SubName: Full=Putative uncharacterized protein ycf45 {ECO:0000313|EMBL:ACB43030.1}; GN=ycf45 OS=Paulinella chromatophora.
Contig51310	466	gi|642911334|ref|XP_008199376.1|:gi|642911334|ref|XP_008199376.1| PREDICTED: uncharacterized protein LOC103314651 [Tribolium castaneum]	tr|D6W7K3|D6W7K3_TRICA:tr|D6W7K3|D6W7K3_TRICA SubName: Full=Putative uncharacterized protein {ECO:0000313|EMBL:EFA11304.1}; GN=TcasGA2_TC010841 OS=Tribolium castaneum
Contig2053	663	gi|157125792|ref|XP_001660784.1|:gi|157125792|ref|XP_001660784.1| protein serine/threonine kinase, putative [Aedes aegypti]	tr|Q17JH8|Q17JH8_AEDAE:tr|Q17JH8|Q17JH8_AEDAE SubName: Full=AAEL002028-PA {ECO:0000313|EMBL:EAT46862.1}; GN=AAEL002028 OS=Aedes aegypti
Contig62244	4172	gi|312068269|ref|XP_003137135.1|:gi|312068269|ref|XP_003137135.1| hypothetical protein LOAG_01548 [Loa loa]	tr|D3AWC2|D3AWC2_POLPA:tr|D3AWC2|D3AWC2_POLPA SubName: Full=Putative cationic amino acid transporter {ECO:0000313|EMBL:EFA86595.1}; GN=ctrB OS=Polysphondylium pallidum
Contig83756	462	gi|662201228|ref|XP_008473861.1|:gi|662201228|ref|XP_008473861.1| PREDICTED: pentatricopeptide repeat-containing protein At1g05670, mitochondrial-like [Diaphorina citri]	tr|L8H8F8|L8H8F8_ACACA:tr|L8H8F8|L8H8F8_ACACA SubName: Full=Pentatricopeptide repeat domain/PPR repeatcontaining protein {ECO:0000313|EMBL:ELR21789.1}; GN=ACA1_385660 OS=Acanthamoeba castellanii str. Neff.
Contig46008	482	-	-
Contig51042	596	-	-
Contig19508	511	gi|189239820|ref|XP_971534.2|:gi|189239820|ref|XP_971534.2| PREDICTED: putative fatty acyl-CoA reductase CG5065 [Tribolium castaneum]	tr|D6WUH3|D6WUH3_TRICA:tr|D6WUH3|D6WUH3_TRICA SubName: Full=Putative uncharacterized protein {ECO:0000313|EMBL:EFA08474.1}; GN=TcasGA2_TC006124 OS=Tribolium castaneum
Contig5948	484	-	-
Contig79630	439	-	-
Contig10827	1607	gi|91079776|ref|XP_967502.1|:gi|91079776|ref|XP_967502.1| PREDICTED: coiled-coil domain-containing protein 50 [Tribolium castaneum]	tr|D6WGU9|D6WGU9_TRICA:tr|D6WGU9|D6WGU9_TRICA SubName: Full=Putative uncharacterized protein {ECO:0000313|EMBL:EFA00964.1}; GN=TcasGA2_TC003874 OS=Tribolium castaneum
Contig47604	452	-	-
Contig81680	458	gi|585699627|ref|XP_006812625.1|:gi|585699627|ref|XP_006812625.1| PREDICTED: magnesium-dependent phosphatase 1-like [Saccoglossus kowalevskii]	tr|A7T1F9|A7T1F9_NEMVE:tr|A7T1F9|A7T1F9_NEMVE SubName: Full=Predicted protein {ECO:0000313|EMBL:EDO30201.1}; GN=v1g195431 OS=Nematostella vectensis
Contig908	364	-	-
Contig58417	1325	gi|665789114|ref|XP_008560180.1|:gi|665789114|ref|XP_008560180.1| PREDICTED: histone H1-like [Microplitis demolitor]	tr|F4QDQ8|F4QDQ8_DICFS:tr|F4QDQ8|F4QDQ8_DICFS SubName: Full=Histone H1 {ECO:0000313|EMBL:EGG13855.1}; GN=H1 OS=Dictyostelium fasciculatum
Contig45853	1902	gi|572300836|ref|XP_006616494.1|:gi|572300836|ref|XP_006616494.1| PREDICTED: potassium voltage-gated channel subfamily H member 8-like [Apis dorsata]	tr|L8H2M3|L8H2M3_ACACA:tr|L8H2M3|L8H2M3_ACACA SubName: Full=SAM domain (Sterile alpha motif) domain containing protein {ECO:0000313|EMBL:ELR19492.1}; GN=ACA1_268430 OS=Acanthamoeba castellanii str. Neff.
Contig19260	1000	gi|642913467|ref|XP_008201025.1|:gi|642913467|ref|XP_008201025.1| PREDICTED: LOW QUALITY PROTEIN: uncharacterized protein LOC664116 [Tribolium castaneum]	tr|A0A067QXQ2|A0A067QXQ2_ZOONE:tr|A0A067QXQ2|A0A067QXQ2_ZOONE SubName: Full=Wiskott-Aldrich syndrome protein family member 2 {ECO:0000313|EMBL:KDR14168.1}; GN=L798_11806 OS=Zootermopsis nevadensis
[truncated: 80,822 more rows]
