# Supplementary material for: De novo transcriptome sequencing and analysis of Coccinella septempunctata L. in non-diapause, diapause and diapause-terminated states to identify diapause-associated genes
Source: BMC Genomics. 2015 Dec 21;16:1086. doi: 10.1186/s12864-015-2309-3 (PMC4687109; doi:10.1186/s12864-015-2309-3)
Supplement: Additional file 3: — S3-Significantly enriched KEGG pathways in D vs. ND and DT vs. D. (XLSX 16.6 kb) [file 12864_2015_2309_MOESM3_ESM.xlsx]

## Sheet: Sheet1
Table S3-significantly enriched KEGG pathways in D vs. ND and DT vs. D. （FDR≤0.05）
D vs. ND	Pathway_ID	PATHWAY_DES	diff_gene_in_this_pathway	UP_GENES	DOWN_GENES	all_gene_in_this_pathway	FDR
	ko01212	Fatty acid metabolism	63	55	8	241	6.14e-09
	ko01110	Biosynthesis of secondary metabolites	248	174	74	1600	5.81e-08
	ko00020	Citrate cycle (TCA cycle)	48	41	7	172	4.53e-08
	ko01200	Carbon metabolism	105	78	27	549	1.02e-07
	ko00620	Pyruvate metabolism	53	40	13	208	9.01e-08
	ko03008	Ribosome biogenesis in eukaryotes	2	0	2	255	4.76e-07
	ko00010	Glycolysis / Gluconeogenesis	62	44	18	288	1.67e-06
	ko00061	Fatty acid biosynthesis	38	33	5	140	1.72e-06
	ko00052	Galactose metabolism	35	27	8	125	2.26e-06
	ko04260	Cardiac muscle contraction	36	36	0	132	2.6e-06
	ko01230	Biosynthesis of amino acids	88	60	28	481	4.02e-06
	ko00500	Starch and sucrose metabolism	63	41	22	309	5.02e-06
	ko00190	Oxidative phosphorylation	72	64	8	371	4.66e-06
	ko04142	Lysosome	57	48	9	272	6.29e-06
	ko00710	Carbon fixation in photosynthetic organisms	42	24	18	183	1.79e-05
	ko00410	beta-Alanine metabolism	30	22	8	112	2.33e-05
	ko03010	Ribosome	163	127	36	1100	3.72e-05
	ko00720	Carbon fixation pathways in prokaryotes	26	22	4	93	4.28e-05
	ko00640	Propanoate metabolism	23	23	0	78	5.68e-05
	ko00071	Fatty acid degradation	33	28	5	139	8.12e-05
	ko00051	Fructose and mannose metabolism	45	32	13	218	8.83e-05
	ko04550	Signaling pathways regulating pluripotency of stem cells	2	0	2	170	0.000224773
	ko00670	One carbon pool by folate	28	26	2	116	0.000235409
	ko00983	Drug metabolism - other enzymes	28	26	2	119	0.000356085
	ko03040	Spliceosome	18	4	14	438	0.000364993
	ko04113	Meiosis - yeast	2	1	1	162	0.000377957
	ko04110	Cell cycle	7	0	7	252	0.000594959
	ko04145	Phagosome	51	34	17	282	0.000594278
	ko00970	Aminoacyl-tRNA biosynthesis	12	8	4	334	0.000596079
	ko00254	Aflatoxin biosynthesis	10	10	0	24	0.000664637
	ko03420	Nucleotide excision repair	1	0	1	130	0.000690345
	ko04014	Ras signaling pathway	4	3	1	191	0.000808333
	ko04152	AMPK signaling pathway	50	40	10	282	0.000945637
	ko05169	Epstein-Barr virus infection	16	4	12	386	0.00091953
	ko00330	Arginine and proline metabolism	34	25	9	169	0.000966505
	ko00380	Tryptophan metabolism	25	20	5	110	0.00100515
	ko01120	Microbial metabolism in diverse environments	165	116	49	1217	0.00117574
	ko00561	Glycerolipid metabolism	32	21	11	161	0.00168022
	ko03030	DNA replication	17	7	10	386	0.00183482
	ko01210	2-Oxocarboxylic acid metabolism	26	18	8	125	0.00276759
	ko00280	Valine, leucine and isoleucine degradation	26	22	4	127	0.00343663
	ko03460	Fanconi anemia pathway	1	0	1	106	0.00438011
	ko00362	Benzoate degradation	7	6	1	17	0.00428299
	ko04062	Chemokine signaling pathway	2	1	1	127	0.00428461
	ko04932	Non-alcoholic fatty liver disease (NAFLD)	42	37	5	246	0.00471077
	ko00980	Metabolism of xenobiotics by cytochrome P450	32	21	11	173	0.0047874
	ko04111	Cell cycle - yeast	5	0	5	178	0.00554435
	ko00340	Histidine metabolism	14	11	3	56	0.00683539
	ko04120	Ubiquitin mediated proteolysis	83	57	26	584	0.00854436
	ko04612	Antigen processing and presentation	25	14	11	130	0.00858626
	ko00140	Steroid hormone biosynthesis	17	17	0	77	0.00939625
	ko04010	MAPK signaling pathway	8	5	3	216	0.0102503
	ko00040	Pentose and glucuronate interconversions	26	21	5	140	0.0109656
	ko04144	Endocytosis	17	4	13	346	0.0107754
	ko00196	Photosynthesis - antenna proteins	20	13	7	99	0.0115558
	ko03020	RNA polymerase	1	1	0	90	0.0135069
	ko05166	HTLV-I infection	16	12	4	324	0.015291
	ko04261	Adrenergic signaling in cardiomyocytes	32	31	1	189	0.0156121
	ko00531	Glycosaminoglycan degradation	11	10	1	44	0.015874
	ko04962	Vasopressin-regulated water reabsorption	29	20	9	167	0.0156253
	ko05204	Chemical carcinogenesis	26	22	4	146	0.0169283
	ko00232	Caffeine metabolism	4	3	1	9	0.0184802
	ko03015	mRNA surveillance pathway	11	3	8	246	0.0202282
	ko03050	Proteasome	5	2	3	154	0.0215459
	ko04530	Tight junction	31	24	7	190	0.0272277
	ko04725	Cholinergic synapse	1	1	0	79	0.0298939
	ko00770	Pantothenate and CoA biosynthesis	12	8	4	55	0.0309746
	ko05168	Herpes simplex infection	8	3	5	192	0.0336691
	ko04910	Insulin signaling pathway	43	38	5	289	0.033699
	ko00604	Glycosphingolipid biosynthesis - ganglio series	5	4	1	16	0.0419377
	ko00511	Other glycan degradation	11	9	2	51	0.0418302
	ko00630	Glyoxylate and dicarboxylate metabolism	39	23	16	261	0.0415955
	ko00030	Pentose phosphate pathway	21	16	5	123	0.0492774
	ko04114	Oocyte meiosis	11	5	6	226	0.0497758
DT vs. D	pathway_ID	PATHWAY_DES	diff_gene_in_this_pathway	UP_GENES	DOWN_GENES	all_gene_in_this_pathway	FDR
	ko04260	Cardiac muscle contraction	14	0	14	132	0.00767004
	ko00983	Drug metabolism - other enzymes	13	2	11	119	0.00493997
	ko01212	Fatty acid metabolism	20	2	18	241	0.00342613
	ko00720	Carbon fixation pathways in prokaryotes	11	0	11	93	0.00385277
	ko03040	Spliceosome	1	1	0	438	0.00406191
	ko03010	Ribosome	12	3	9	1100	0.00529169
	ko05206	MicroRNAs in cancer	18	12	6	225	0.00511617
	ko00020	Citrate cycle (TCA cycle)	15	1	14	172	0.00530105
	ko00643	Styrene degradation	4	0	4	19	0.0150586
	ko04977	Vitamin digestion and absorption	5	2	3	31	0.0175521
	ko00380	Tryptophan metabolism	10	1	9	110	0.0246332
	ko00350	Tyrosine metabolism	9	1	8	94	0.0246718
	ko00073	Cutin, suberine and wax biosynthesis	6	1	5	50	0.0305355
	ko00670	One carbon pool by folate	10	1	9	116	0.0295586
	ko00196	Photosynthesis - antenna proteins	9	0	9	99	0.0290217
	ko00071	Fatty acid degradation	11	1	10	139	0.0343512
	ko04910	Insulin signaling pathway	18	8	10	289	0.0406475
	ko00401	Novobiocin biosynthesis	2	0	2	8	0.0473424
	ko04261	Adrenergic signaling in cardiomyocytes	13	0	13	189	0.0494028
