# Supplementary material for: De novo transcriptome sequencing and analysis of Coccinella septempunctata L. in non-diapause, diapause and diapause-terminated states to identify diapause-associated genes
Source: BMC Genomics. 2015 Dec 21;16:1086. doi: 10.1186/s12864-015-2309-3 (PMC4687109; doi:10.1186/s12864-015-2309-3)
Supplement: Additional file 4: — S4-Differentially expressed genes involved in fatty acid biosynthesis and cell cycle pathways. (XLSX 11.8 kb) [file 12864_2015_2309_MOESM4_ESM.xlsx]

## Sheet: Sheet1
Table S4-Differentially expressed genes involved in fatty acid biosynthesis and cell cycle pathways
1. Fatty acid biosynthesis pathway
Unigene ID	Protein description	ND(RPKM)	D(RPKM)	DT(RPKM)
Contig5526	fatty acid synthase, animal type	13.5407	59.0009	14.714
Contig2397	fatty acid synthase, animal type	46.2744	123.701	32.483
Contig122	long-chain acyl-CoA synthetase	14.0142	83.8537	35.0591
Contig8886	long-chain acyl-CoA synthetase	13.6771	80.0421	20.9099
Contig7795	fatty acid synthase, animal type	19.9939	96.5204	23.7253
Contig13991	fatty acid synthase, animal type	8.99706	40.9588	9.98288
Contig2821	fatty acid synthase, animal type	63.2616	166.816	45.7048
Contig9225	fatty acid synthase, animal type	17.072	79.5805	17.1312
Contig7636	fatty acid synthase, animal type	11.7238	50.9454	13.188
2. Cell cycle pathway
Unigene ID	Protein description	ND(RPKM)	D(RPKM)	DT(RPKM)
Contig8484	wee1-like protein kinase [EC:2.7.11.1]	24.8853	21.4211	50.7931
Contig1069	polo-like kinase 1 [EC:2.7.11.21]	38.7394	35.3801	80.7175
Contig5055	cyclin A	129.611	86.6206	228.666
Contig5254	cyclin A	63.0337	40.094	100.741
Contig1222	cyclin B	21.5558	17.387	40.4163
Contig5255	cyclin B	58.5858	48.3578	120.295
Contig2769	F-box and leucine-rich repeat protein 1 (S-phase kinase-associated protein 2)	15.7617	14.1894	35.5137
Contig6881	cell division cycle 20, cofactor of APC complex	26.525	19.3518	53.2403
Contig7725	cell division cycle 20, cofactor of APC complex	55.7063	45.5243	143.684
Contig335	anaphase-promoting complex subunit 2	20.8319	23.1084	50.5797
Contig1129	S-phase kinase-associated protein 1	72.6848	56.9546	133.543
Contig9042	S-phase kinase-associated protein 1	80.1037	58.3997	159.236
Contig1430	origin recognition complex subunit 5	10.7618	10.3897	41.518
Contig15924	DNA replication licensing factor MCM6 [EC:3.6.4.12]	5.38427	4.63023	19.2573
Contig2980	DNA replication licensing factor MCM6 [EC:3.6.4.12]	15.178	12.7448	33.9926
