# Supplementary material for: De novo transcriptome sequencing and analysis of Coccinella septempunctata L. in non-diapause, diapause and diapause-terminated states to identify diapause-associated genes
Source: BMC Genomics. 2015 Dec 21;16:1086. doi: 10.1186/s12864-015-2309-3 (PMC4687109; doi:10.1186/s12864-015-2309-3)
Supplement: Additional file 5: — S5-Diapause-associated genes of interest. (XLSX 12.0 kb) [file 12864_2015_2309_MOESM5_ESM.xlsx]

## Sheet: Sheet1
Table S5-Diapause-associated genes of interest
unigene_id	Length	NR ID:protein description	ND(RPKM)	D(RPKM)	DT(RPKM)
Contig2214	1131	gi|91077560|ref|XP_972368.1|:PREDICTED: sorbitol dehydrogenase [Tribolium castaneum]	34.8504	162.453	42.8543
Contig6507	1905	gi|91081301|ref|XP_968960.1|:PREDICTED: glycogen phosphorylase [Tribolium castaneum]	39.6703	111.704	76.211
Contig19695	358	gi|642930767|ref|XP_973341.3|: PREDICTED: toll-like receptor 2 [Tribolium castaneum]	0.618154	20.3222	1.04512
Contig19351	488	gi|642912841|ref|XP_008201274.1|: PREDICTED: serine protease nudel[Tribolium castaneum]	10.4747	0.0880053	20.6557
Contig16915	350	gi|642933243|ref|XP_008197326.1|:PREDICTED: trehalase [Tribolium castaneum]	5.37237	18.2071	0.0521098
Contig105	1329	gi|270297192|ref|NP_001161927.1|:juvenile hormone epoxide hydrolase-like protein 2 [Tribolium castaneum]	150.249	670.79	313.162
Contig17855	1768	gi|189240191|ref|XP_001815657.1|:PREDICTED: uncharacterized protein LOC100142139 [Tribolium castaneum]	4.77336	23.1228	8.12455
Contig9484	892	gi|642926046|ref|XP_008194743.1|:PREDICTED: acetyl-CoA carboxylase isoform X2 [Tribolium castaneum]	6.05218	28.8113	12.0578
Contig7594	324	gi|91084915|ref|XP_970253.1|:PREDICTED: juvenile hormone esterase [Tribolium castaneum]	10.2341	47.809	16.9166
Contig14637	431	gi|91085783|ref|XP_974443.1|:PREDICTED: fumarylacetoacetase [Tribolium castaneum]	23.7324	91.3143	41.3241
Contig13394	3596	gi|642913885|ref|XP_008201201.1|:PREDICTED: forkhead box protein O isoform X2 [Tribolium castaneum]	8.66436	24.8116	15.7618
