# Supplementary material for: De novo transcriptome sequencing and analysis of Coccinella septempunctata L. in non-diapause, diapause and diapause-terminated states to identify diapause-associated genes
Source: BMC Genomics. 2015 Dec 21;16:1086. doi: 10.1186/s12864-015-2309-3 (PMC4687109; doi:10.1186/s12864-015-2309-3)
Supplement: Additional file 6: — S6-The primer of qRT-PCR. (XLSX 10.3 kb) [file 12864_2015_2309_MOESM6_ESM.xlsx]

## Sheet: Sheet1
Table S6-The primer of qRT-PCR
Gene names	Primer names	Primer sequence
PC18S	PCS18S-F	CCGGCACGTTTACTTTGAAC
	PCS18S-R	TGAACTCTTCAGTGTATTCCTCG
SDH	SDH-F	GGGCAAAGACGAACAGACAG
	SDH-R	TTCCAGTCTTGACCATTTCGAT
GP	GP-F	ATAAACCCGGCTTCGATG
	GP-R	GCGTGATTTTCGCCTCTG
SPN	SPN-F	AGTTTTGACCAGAACGGCAG
	SPN-R	TGAAAGTGTCGATTACCGGA
TLR2	TLR2-F1	TCCCATTCACATGCCCAACT
	TLR2-R1	ACTCCCATCCATCGGTATCG
Contig17855	Contig17855-F1	GGAACGTCTAGGAAGGGTGG
	Contig17855-R1	AGCAGATAGCGGTCAGGAGA
PECK-GTP	PECK-GTP-F	CGCTTTGTCCATTTCATACG
	PECK-GTP-R	TGCCCAAATATGAAAACTGC
TRE	TRE-F	TCGTACAAAGCAATTTCGCC
	TRE-R	ATTCCTTGAACCTGCCACCT
JHEH	JHEH-F	TCTGGATGTTCGAGATTTGCAC
	JHEH-R	GGCGATGCTGCTGTTAGAAC
ACC	Contig9484-F	GCCAACGACAGCGGTTACTA
	Contig9484-R	CAGGTAAGGGGTGGAGATGG
